# Supplementary material for: Gene Expression Profiling Reveals Similarities between the Spatial Architectures of Postnatal Articular and Growth Plate Cartilage
Source: PLoS One. 2014 Jul 28;9(7):e103061. doi: 10.1371/journal.pone.0103061 (PMC4113381; doi:10.1371/journal.pone.0103061)
Supplement: File S1 — Containing Tables S1, S2, S3, and S4. Table S1. Differentially expressed genes between superficial and intermediate/deep zones of articular cartilage. Table S2. Signaling pathways implicated by spatially upregulated genes that overlap between superficial and hypertrophic zones, superficial and proliferative zones, as well as intermediate/deep and resting zones. Table S3. Differentially expressed genes between intermediate/deep zone of articular cartilage and resting zone of growth plate cartilage. Table S4. Signaling pathways implicated by differentially expressed genes between intermediate/deep zone of articular cartilage and resting zone of growth plate cartilage. (XLSX) [file pone.0103061.s001.xlsx]

## Sheet: Table S1
Gene Symbol	Superficial Zone Raw Signal	Intermediate/Deep Zone Raw Signal	Fold-Change		P-value
	(Upregulated genes: 741)	(Upregulated genes: 213)
Tnmd	940.474	38.8282	24.2217	Up in SZ	8.6591e-10
Aspn	3163.6	130.828	24.1813	Up in SZ	9.13321e-07
Kera	1099.53	53.6871	20.4803	Up in SZ	7.60561e-09
Rgs5	3077.46	205.542	14.9724	Up in SZ	2.03287e-07
Cd34	2307.68	157.199	14.68	Up in SZ	6.8543e-07
Tppp3	2303.44	158.294	14.5517	Up in SZ	5.20268e-08
Igf1	2788.84	211.246	13.2017	Up in SZ	2.96388e-07
Dpt	2086.29	170.884	12.209	Up in SZ	1.14147e-06
Cd55	713.64	61.0866	11.6825	Up in SZ	8.3226e-06
Thbs4	2187.25	198.177	11.037	Up in SZ	1.08421e-08
Olr63	1202.3	108.959	11.0345	Up in SZ	3.44376e-09
Dkk3	1548.33	141.409	10.9494	Up in SZ	2.13424e-07
Olfml1	443.506	45.8025	9.68301	Up in SZ	7.17694e-08
Egfl6	597.274	62.7083	9.52464	Up in SZ	3.5452e-07
Fndc1	2474.81	264.29	9.36395	Up in SZ	1.09717e-07
Gpr116	554.794	59.3619	9.34594	Up in SZ	8.66171e-08
Ednrb	558.795	59.8056	9.34353	Up in SZ	1.20481e-08
Sepp1	1252.43	136.591	9.16921	Up in SZ	5.29651e-08
Tinagl1	1029.14	115.09	8.94201	Up in SZ	2.67292e-06
Lgi1	219.893	24.976	8.80416	Up in SZ	1.39945e-05
Postn	3650.49	426.933	8.55055	Up in SZ	1.04887e-07
Ifitm3	1715.81	202.05	8.49199	Up in SZ	5.34057e-08
Crip2	788.708	95.0196	8.30053	Up in SZ	8.36024e-08
Cav1	3982.82	481.616	8.26984	Up in SZ	1.07146e-08
Tagln2	3124.53	380.858	8.20412	Up in SZ	2.32036e-07
Ctsc	1029.16	126.836	8.11406	Up in SZ	7.13122e-07
Cd93	1184.85	147.26	8.04591	Up in SZ	8.75786e-08
Gimap4	882.561	109.883	8.03173	Up in SZ	8.22621e-07
Pdlim1	966.913	120.86	8.00035	Up in SZ	1.77744e-07
Ccl2	1047.1	131.735	7.94853	Up in SZ	1.24809e-07
Dpysl3	677.612	87.2976	7.7621	Up in SZ	1.97284e-07
Aqp1	4109.72	536.474	7.66077	Up in SZ	2.4164e-06
Vcan	2625.45	349.706	7.5076	Up in SZ	1.05298e-07
Emcn	1140.7	156.783	7.27562	Up in SZ	2.4049e-07
Ahnak2	990.839	137.38	7.21228	Up in SZ	2.61908e-08
Aplnr	839.14	116.53	7.20103	Up in SZ	2.26879e-06
Nbl1	1488.53	210.569	7.06912	Up in SZ	1.95608e-08
Crip1	2425.39	343.679	7.05721	Up in SZ	9.97627e-07
Eltd1	356.594	51.3627	6.94268	Up in SZ	9.15413e-09
Notch3	962.441	141.299	6.81148	Up in SZ	3.81421e-07
Mme	445.818	65.8658	6.76856	Up in SZ	9.15144e-08
Fam129a	336.738	50.0407	6.72928	Up in SZ	3.55428e-07
Ano6	680.765	101.171	6.72888	Up in SZ	9.46988e-07
Igsf10	1517.34	226.58	6.69657	Up in SZ	7.66632e-09
Aoc3	560.025	84.416	6.63409	Up in SZ	5.65398e-07
Ctss	442.581	67.807	6.52707	Up in SZ	2.99416e-07
Cybb	536.591	83.6612	6.41385	Up in SZ	2.03064e-05
Mrc1	523.013	81.7951	6.39418	Up in SZ	3.3668e-07
Cd4	665.635	106.129	6.27193	Up in SZ	1.11053e-06
Meox2	306.145	49.1766	6.22542	Up in SZ	5.53575e-08
Plvap	763.154	124.172	6.14593	Up in SZ	3.16151e-07
Egfr	751.024	122.486	6.13152	Up in SZ	4.99498e-06
Prss23	896.6	147.398	6.08285	Up in SZ	3.97538e-09
Sparcl1	1675.32	278.333	6.01901	Up in SZ	2.4076e-09
RGD1307396	541.906	90.0986	6.0146	Up in SZ	3.92879e-06
Fzd4	1349.06	226.039	5.96826	Up in SZ	2.04272e-07
Gda	436.191	73.2606	5.95397	Up in SZ	4.25137e-06
Podxl	693.803	117.157	5.92199	Up in SZ	7.72827e-07
Lpl	492.924	83.2521	5.92084	Up in SZ	1.24252e-05
Calcrl	137.844	23.352	5.90287	Up in SZ	3.90024e-07
Ablim1	489.383	83.7911	5.84051	Up in SZ	1.01708e-07
Entpd1	672.972	115.896	5.80669	Up in SZ	1.26083e-07
Ednra	878.644	151.464	5.80101	Up in SZ	9.9852e-09
Mcam	923.765	160.898	5.74123	Up in SZ	1.72161e-06
Hpgds	191.54	33.5171	5.71469	Up in SZ	1.16517e-06
Tnxa-ps1	829.104	148.149	5.5964	Up in SZ	3.95003e-06
Marcks	781.349	139.798	5.58916	Up in SZ	9.74834e-09
Lpar6	622.033	111.325	5.58754	Up in SZ	6.402e-08
Prg4	7024.72	1265.17	5.55238	Up in SZ	0.000405313
Cdh13	1238.13	223.048	5.55096	Up in SZ	3.21024e-07
Tcn2	1138.38	206.123	5.52285	Up in SZ	2.01221e-07
F11r	233.977	42.4595	5.51059	Up in SZ	2.84967e-06
Palmd	358.831	65.3297	5.49262	Up in SZ	1.22042e-06
Tek	285.61	52.438	5.44662	Up in SZ	1.66501e-07
Rgs4	318.964	58.8503	5.41992	Up in SZ	4.37615e-06
Clec2dl1	287.57	53.1832	5.40717	Up in SZ	1.4782e-06
Gas6	3859.84	716.902	5.38401	Up in SZ	1.39853e-07
Esam	557.017	103.459	5.38393	Up in SZ	2.38205e-06
Csf1r	892.057	165.827	5.37947	Up in SZ	1.03204e-06
Htra4	351.324	65.6912	5.3481	Up in SZ	2.12693e-06
Tspan2	686.923	128.774	5.33431	Up in SZ	5.42302e-06
Cd74	750.856	141.632	5.30146	Up in SZ	5.33051e-06
Zeb2	536.489	102.234	5.24764	Up in SZ	3.33546e-07
Car3	485.227	92.5491	5.24291	Up in SZ	0.000202123
Agtr1a	255.484	49.0204	5.21179	Up in SZ	1.32521e-07
Lyz2	1672.18	324.909	5.14669	Up in SZ	0.00116735
Cxcl12	862.57	167.825	5.13968	Up in SZ	1.65215e-07
Tlr7	227.433	44.7518	5.08209	Up in SZ	1.21533e-05
Cav2	346.198	68.2952	5.06914	Up in SZ	6.93434e-06
Fcrls	387.244	76.6829	5.04993	Up in SZ	8.44236e-05
Ssc5d	1436.56	285.841	5.02577	Up in SZ	2.53276e-07
Prcp	911.406	181.849	5.01189	Up in SZ	1.35932e-08
Prnd	553.47	110.731	4.99835	Up in SZ	2.99384e-07
Cdh5	706.871	142.566	4.95821	Up in SZ	6.07637e-08
Fxyd5	1358.41	273.986	4.9579	Up in SZ	4.10486e-06
Anxa1	1714.44	347.408	4.93493	Up in SZ	1.57303e-08
Col5a2	1226.22	249.064	4.92327	Up in SZ	1.50973e-06
Mmp13	3448.37	705.386	4.88861	Up in SZ	0.00498409
C1qa	509.164	104.249	4.88413	Up in SZ	8.26356e-06
Nid1	2244.88	463.636	4.84191	Up in SZ	2.32548e-08
Tmsb4x	375.952	78.0927	4.81418	Up in SZ	2.13655e-06
St6gal1	489.504	101.711	4.81268	Up in SZ	5.16235e-07
Cd44	305.63	63.5053	4.81267	Up in SZ	7.0396e-07
Igfbp5	3527.06	736.657	4.78792	Up in SZ	1.37039e-08
Mfap5	389.51	81.6678	4.76945	Up in SZ	8.16967e-06
Enpp3	408.493	85.7832	4.76193	Up in SZ	3.00838e-08
Flt1	409.077	86.3029	4.74001	Up in SZ	8.1827e-08
Pik3c2b	514.741	108.607	4.73948	Up in SZ	4.28909e-07
Lgals1	2980.94	629.918	4.73213	Up in SZ	2.36248e-08
Sfxn3	1263.82	267.149	4.7307	Up in SZ	7.9051e-07
Egr1	1951.31	413.406	4.72005	Up in SZ	2.43583e-06
Tmem176a	383.347	81.6682	4.69397	Up in SZ	8.43162e-06
Errfi1	1239.85	264.417	4.68893	Up in SZ	1.13916e-06
Tm4sf1	1337.57	285.762	4.68061	Up in SZ	7.71307e-10
Glipr2	1335.67	285.431	4.67949	Up in SZ	8.84333e-07
Itga2	419.566	89.7071	4.67706	Up in SZ	3.34551e-07
Ebf1	550.238	117.656	4.67666	Up in SZ	2.43313e-06
RGD1560691	203.824	43.6028	4.67455	Up in SZ	4.52732e-07
Gpnmb	805.4	173.275	4.64809	Up in SZ	3.84601e-06
Slc8a1	297.936	64.2458	4.63744	Up in SZ	1.74516e-06
Ctsk	1560.97	337.051	4.63127	Up in SZ	0.000408643
Creb5	822.71	178.472	4.60975	Up in SZ	2.2453e-07
Mafb	1175.08	255.018	4.60777	Up in SZ	1.98046e-06
Mmp9	3761.39	823.693	4.56646	Up in SZ	0.00247608
Olfml2b	1344.3	295.198	4.55387	Up in SZ	1.3583e-06
Ltbp4	1306.96	287.138	4.55169	Up in SZ	2.41675e-07
Wif1	1478.25	328.151	4.50485	Up in SZ	3.63316e-07
Cilp2	1195.86	265.984	4.49597	Up in SZ	1.16638e-07
Cd97	707.194	157.874	4.47947	Up in SZ	4.29729e-07
Gnas	3562.32	803.403	4.43409	Up in SZ	2.27945e-07
Olfml2a	516.011	116.657	4.42333	Up in SZ	4.70887e-06
Igfbp7	6200.74	1404	4.41647	Up in SZ	4.4665e-09
Lcp1	525.664	119.514	4.39836	Up in SZ	4.05438e-05
Cilp	439.578	100.169	4.38836	Up in SZ	1.81873e-05
Vat1	1619.86	369.45	4.38453	Up in SZ	7.61419e-08
Antxr1	2603.39	595.167	4.37421	Up in SZ	8.04431e-08
Tie1	562.563	130.794	4.30116	Up in SZ	9.93798e-07
Emr1	196.345	45.7224	4.29427	Up in SZ	0.00327464
Ppap2b	2012.19	468.693	4.29315	Up in SZ	2.63292e-08
Flna	1665.71	390.49	4.26573	Up in SZ	6.02142e-08
F2r	353.97	83.1964	4.25463	Up in SZ	8.75607e-07
Tyrobp	1147.29	270.305	4.24438	Up in SZ	7.94721e-06
Ptprd	990.735	233.875	4.23615	Up in SZ	9.3333e-07
Fcer1g	628.042	148.443	4.23086	Up in SZ	7.30092e-06
Jun	398.508	94.4668	4.21849	Up in SZ	8.89421e-07
Spon2	1041.04	246.821	4.21774	Up in SZ	4.94378e-06
Ptn	2267.6	538.101	4.21409	Up in SZ	1.08914e-07
Pld4	510.877	122.11	4.18372	Up in SZ	2.02415e-05
Spry1	679.732	162.58	4.1809	Up in SZ	1.54464e-06
S1pr3	770.381	185.156	4.16071	Up in SZ	3.24112e-08
Serpinf1	1921.88	463.355	4.1477	Up in SZ	8.69435e-06
Lmna	1512.09	365.032	4.14231	Up in SZ	7.67182e-08
Agtr2	1515.05	367.151	4.12652	Up in SZ	3.47452e-07
Trip11	707.727	172.382	4.10559	Up in SZ	2.05522e-06
Igfbp4	1031.36	251.761	4.09652	Up in SZ	2.01852e-06
Clec14a	363.697	88.9716	4.08779	Up in SZ	7.21773e-07
Gpr34	67.0582	16.4127	4.08576	Up in SZ	1.01833e-06
Prkch	299.964	73.4796	4.08227	Up in SZ	4.70574e-06
Tmem176b	710.328	174.6	4.06832	Up in SZ	1.56378e-06
Mmp3	445.444	109.65	4.06242	Up in SZ	6.88044e-06
Coro1c	1328.75	327.305	4.05965	Up in SZ	2.33529e-07
Col4a1	910.904	224.701	4.05388	Up in SZ	2.80359e-07
Plat	576.409	142.725	4.03861	Up in SZ	2.03326e-06
Myof	754.628	189.738	3.97721	Up in SZ	9.35839e-08
Bmp5	374.322	94.4193	3.96446	Up in SZ	7.7591e-07
Hhip	362.835	91.5498	3.96325	Up in SZ	2.18675e-07
Tril	457.22	115.428	3.96106	Up in SZ	1.74705e-06
Tmem119	842.567	213.074	3.95434	Up in SZ	7.78039e-08
Ldb2	375.301	95.0191	3.94974	Up in SZ	4.79674e-07
Fam198b	836.39	212.182	3.94185	Up in SZ	5.38073e-07
Il13ra1	1211.05	307.613	3.93689	Up in SZ	2.20628e-07
Cpt1a	386.028	98.0797	3.93586	Up in SZ	3.00658e-06
Coro2b	393.524	100.093	3.9316	Up in SZ	1.4748e-06
Dusp1	1103.89	281.426	3.92248	Up in SZ	5.33829e-06
Col15a1	1435.36	366.479	3.91661	Up in SZ	1.11179e-07
Dock11	233.708	59.7397	3.9121	Up in SZ	3.28684e-06
Ucp2	953.269	245.448	3.88381	Up in SZ	0.00286086
Myo1b	673.709	173.776	3.87687	Up in SZ	2.09539e-07
Ecm1	356.65	92.3831	3.86055	Up in SZ	1.23177e-06
Dysf	561.341	145.411	3.86039	Up in SZ	1.01593e-06
C3ar1	280.642	72.7083	3.85982	Up in SZ	1.1695e-05
Clu	570.629	147.883	3.85865	Up in SZ	1.30031e-06
LOC100363145	278.663	72.4469	3.84644	Up in SZ	1.63707e-05
Mcpt1	171.004	44.5457	3.83885	Up in SZ	0.00466662
Arhgdib	563.329	147.834	3.81055	Up in SZ	0.00117852
Gpr64	483.02	126.776	3.81002	Up in SZ	1.63651e-05
Col1a1	13699.9	3597.55	3.80816	Up in SZ	0.00072304
Col1a2	11866.9	3127.51	3.79427	Up in SZ	0.00026644
Ahr	211.045	55.7201	3.7876	Up in SZ	3.22151e-06
Col3a1	3677.54	972.563	3.78129	Up in SZ	6.81435e-07
Crabp2	131.604	34.8922	3.77174	Up in SZ	1.14366e-05
Clic2	304.338	81.0004	3.75724	Up in SZ	1.77807e-06
Tc2n	75.1482	20.0156	3.75448	Up in SZ	1.39367e-05
Laptm5	311.423	82.9488	3.7544	Up in SZ	4.51662e-05
Mmp2	4492.34	1199.07	3.74646	Up in SZ	1.02956e-08
Cacna1g	562.463	150.703	3.73226	Up in SZ	7.89219e-08
Jag1	531.645	142.623	3.72763	Up in SZ	2.27992e-07
Sox18	260.932	70.2571	3.71396	Up in SZ	1.93025e-05
Tm6sf1	336.317	90.5845	3.71275	Up in SZ	4.23316e-06
Laptm4b	871.241	235.262	3.70326	Up in SZ	3.39003e-06
Slitrk6	165.122	44.5975	3.70249	Up in SZ	2.66366e-06
Adamts12	530.911	144.217	3.68135	Up in SZ	1.30616e-05
C1s	268.697	73.0367	3.67894	Up in SZ	2.4962e-07
P2ry12	258.772	70.3606	3.67781	Up in SZ	3.23322e-06
Tnn	284.266	77.3327	3.67588	Up in SZ	4.98252e-06
Col14a1	5864.12	1595.54	3.6753	Up in SZ	2.80285e-11
LOC100366245	258.143	70.6004	3.65639	Up in SZ	1.23274e-05
Folr2	513.664	140.611	3.65307	Up in SZ	3.39307e-06
B2m	4002.33	1096.85	3.649	Up in SZ	1.37578e-07
Lipg	448.11	122.974	3.64396	Up in SZ	4.45509e-05
Ramp2	759.466	208.548	3.64168	Up in SZ	2.03682e-07
Bmp4	324.815	89.8065	3.61683	Up in SZ	3.39972e-07
Gab2	300.292	84.0829	3.57137	Up in SZ	1.09497e-06
Igfbp3	660.915	185.256	3.56753	Up in SZ	1.55307e-05
Zdhhc2	336.315	94.3366	3.56506	Up in SZ	1.51083e-07
Ggta1p	206.854	58.1541	3.55699	Up in SZ	1.35529e-06
Myoc	341.058	96.4848	3.53483	Up in SZ	1.17733e-06
Tp53i11	348.29	98.6938	3.529	Up in SZ	5.67465e-06
Gucy1a3	192.463	54.9487	3.5026	Up in SZ	1.35017e-07
Igfbp6	683.485	195.243	3.5007	Up in SZ	4.72428e-06
Lgr5	185.567	53.0435	3.49837	Up in SZ	7.36399e-06
Slc40a1	1111.35	319.033	3.48347	Up in SZ	1.74791e-07
Gulp1	449.643	129.212	3.47988	Up in SZ	3.04972e-05
Rasgrp3	550.87	158.311	3.47966	Up in SZ	1.13023e-06
LOC691768	162.485	46.7248	3.47749	Up in SZ	1.63864e-06
Tgfb3	1768.67	508.64	3.47732	Up in SZ	1.0998e-09
Sp100	157.971	45.4762	3.47372	Up in SZ	7.38856e-06
Alox5ap	482.993	139.097	3.47234	Up in SZ	0.000108941
Sema3a	532.968	153.729	3.46691	Up in SZ	1.03997e-06
Inhba	409.516	118.201	3.4646	Up in SZ	5.09766e-06
Nov	2257.21	652.022	3.46191	Up in SZ	8.39216e-06
S100a4	692.577	200.368	3.45652	Up in SZ	5.59536e-06
Rerg	274.163	79.3483	3.45518	Up in SZ	5.2495e-07
Pcdh1	454.551	132.142	3.43988	Up in SZ	7.16412e-06
Adamts1	404.723	117.707	3.4384	Up in SZ	3.18605e-06
Ebf2	146.453	42.8762	3.41571	Up in SZ	1.63513e-06
Adipoq	200.303	58.9264	3.39921	Up in SZ	0.00111044
Epb41l3	274.57	80.8728	3.39508	Up in SZ	2.73636e-06
Cd14	376.149	110.82	3.39424	Up in SZ	7.6837e-06
C1r	1345.57	396.532	3.3933	Up in SZ	2.38601e-06
Zfp36l1	1709.73	505.594	3.38162	Up in SZ	8.97495e-09
Serpinb9	120.704	35.8076	3.37091	Up in SZ	2.29841e-07
Nr4a1	261.255	77.6749	3.36344	Up in SZ	1.98238e-08
Frmd6	601.519	178.974	3.36094	Up in SZ	5.83405e-06
Lhfp	811.829	241.867	3.35651	Up in SZ	2.27009e-08
Foxp1	1352.18	403.236	3.35333	Up in SZ	8.70447e-07
Eya1	284.384	84.8404	3.35199	Up in SZ	2.70863e-06
Car5b	319.938	95.5579	3.34811	Up in SZ	1.77629e-06
Mfap4	3441.03	1030.26	3.34	Up in SZ	3.62402e-10
Cd53	279.262	83.7882	3.33296	Up in SZ	8.99392e-05
C1qc	305.76	91.9213	3.32633	Up in SZ	1.38947e-05
Steap4	625.364	188.976	3.30922	Up in SZ	2.01762e-05
Cx3cr1	337.434	101.971	3.30912	Up in SZ	3.00447e-06
Bmp2k	449.455	136.053	3.30355	Up in SZ	2.45426e-06
Anpep	703.408	212.935	3.30339	Up in SZ	1.85101e-05
Cxcl16	419.273	127.277	3.29417	Up in SZ	9.52458e-09
Abcc9	246.54	74.914	3.29097	Up in SZ	1.20741e-07
Ets1	542.289	164.977	3.28705	Up in SZ	1.78872e-07
S1pr1	445.573	136.161	3.27239	Up in SZ	1.31199e-07
Fzd8	1645.92	502.983	3.27231	Up in SZ	4.25853e-08
Tgm2	747.293	228.975	3.26363	Up in SZ	1.45214e-05
Pdgfrb	1466.16	449.541	3.26143	Up in SZ	3.79685e-08
Mmp12	247.354	76.0107	3.2542	Up in SZ	6.94054e-05
Prrx1	3984.89	1226.9	3.24798	Up in SZ	5.98775e-09
Samd9l	227.025	70.5456	3.21813	Up in SZ	2.27359e-06
Kcne3	164.719	51.2463	3.21427	Up in SZ	1.64053e-05
Kitlg	132.867	41.4008	3.20928	Up in SZ	3.60361e-05
Ebf3	304.567	95.3086	3.19559	Up in SZ	1.17624e-05
Tmod2	184.587	57.7741	3.19499	Up in SZ	2.11867e-05
Thy1	1693.45	530.934	3.18952	Up in SZ	2.33259e-08
Ehd4	1267.2	398.5	3.17993	Up in SZ	3.61352e-06
Mrgprf	446.202	140.621	3.17308	Up in SZ	1.45432e-07
Cd300le-ps1	305.895	96.6021	3.16656	Up in SZ	2.80449e-06
Mdk	555.569	175.537	3.16498	Up in SZ	2.44602e-06
Zc3hav1	151.834	47.9772	3.1647	Up in SZ	0.000214965
C1qtnf7	159.087	50.3016	3.16267	Up in SZ	2.4728e-06
Serpine1	312.32	98.8867	3.15837	Up in SZ	3.40096e-05
Casr	380.278	120.408	3.15824	Up in SZ	6.4671e-05
Ankh	1499.04	477.149	3.14166	Up in SZ	1.23259e-05
Cd180	92.0665	29.3996	3.13156	Up in SZ	2.70942e-05
Cxcr7	1179.86	377.836	3.12265	Up in SZ	2.05611e-07
Crabp1	310.964	99.709	3.11871	Up in SZ	7.96562e-06
Ace	319.494	102.546	3.11563	Up in SZ	4.01435e-07
Tlr3	301.811	96.9291	3.11373	Up in SZ	1.61592e-05
Tagln	515.032	165.452	3.11287	Up in SZ	5.24533e-06
Csf2rb	245.228	78.814	3.11149	Up in SZ	5.64247e-05
Serping1	425.086	137.104	3.10047	Up in SZ	1.36564e-05
Gimap9	56.5504	18.2423	3.09995	Up in SZ	3.11806e-07
Msn	1321.39	426.376	3.09918	Up in SZ	4.49316e-07
Fap	1060.03	342.19	3.09775	Up in SZ	9.04134e-08
Pla1a	136.679	44.1339	3.09691	Up in SZ	7.21525e-06
Dpysl2	3305.32	1067.56	3.0962	Up in SZ	5.42835e-07
Rarres2	286.191	92.464	3.09517	Up in SZ	2.79816e-06
Pdk4	277.49	89.9409	3.08525	Up in SZ	7.47747e-05
Gpr56	278.802	90.7806	3.07116	Up in SZ	1.08634e-05
Adamts2	1008.81	328.51	3.07091	Up in SZ	1.42967e-06
Cd36	59.2843	19.3102	3.0701	Up in SZ	0.000361116
Ccnd1	747.109	243.527	3.06786	Up in SZ	4.01276e-07
Cd47	1318.4	432.569	3.04785	Up in SZ	2.37572e-07
Epha3	243.924	80.1169	3.04461	Up in SZ	7.09332e-06
Pon2	595.526	195.641	3.04397	Up in SZ	9.30787e-07
Dusp6	547.169	179.861	3.04218	Up in SZ	4.92882e-06
Add3	326.307	107.347	3.03973	Up in SZ	1.08667e-05
Cd68	492.394	162.323	3.03343	Up in SZ	7.07429e-06
Pdgfb	394.58	130.388	3.02619	Up in SZ	1.52252e-06
Rps6ka2	267.659	88.9511	3.00906	Up in SZ	7.31435e-06
Lama4	824.941	274.182	3.00873	Up in SZ	1.56398e-05
Adcy3	430.874	143.347	3.00582	Up in SZ	8.19482e-06
Mfsd1	420.873	140.709	2.99108	Up in SZ	1.74406e-05
Axl	1001.03	334.757	2.99033	Up in SZ	3.86778e-08
Pxdn	161.084	53.8993	2.98862	Up in SZ	0.000216505
Anxa2	3950.31	1322.34	2.98731	Up in SZ	8.87813e-07
Fam163a	249.448	83.6956	2.98042	Up in SZ	7.82922e-05
Socs2	262.385	88.1651	2.97606	Up in SZ	4.89512e-06
Sp140	104.975	35.3128	2.97273	Up in SZ	0.000133599
Rab3il1	384.545	129.393	2.97191	Up in SZ	1.8885e-05
Lum	1816.54	612.017	2.96812	Up in SZ	2.60036e-06
Gng11	310.431	105.346	2.94678	Up in SZ	4.38959e-06
Aldh3a2	368.745	125.142	2.9466	Up in SZ	2.74037e-07
Plec	972.74	330.171	2.94617	Up in SZ	4.98662e-08
RGD1562717	3695.23	1256.5	2.94084	Up in SZ	3.08662e-06
Emilin3	630.458	214.441	2.94	Up in SZ	5.40445e-07
Elmo1	221.64	75.4909	2.93598	Up in SZ	1.42517e-05
Ifi30	472.321	161.007	2.93354	Up in SZ	6.81405e-06
Scara3	1057.93	360.755	2.93252	Up in SZ	2.26364e-07
Cap1	1128.54	385.215	2.92963	Up in SZ	5.82726e-08
Prrx2	406.121	138.765	2.92667	Up in SZ	6.91264e-06
Ly96	228.437	78.1262	2.92395	Up in SZ	1.0201e-05
Fam49a	105.637	36.2503	2.91411	Up in SZ	3.02086e-05
RGD1562037	407.906	140.345	2.90644	Up in SZ	9.33257e-07
Plau	155.856	53.6363	2.90579	Up in SZ	1.00028e-06
Gpc3	638.358	219.968	2.90206	Up in SZ	2.98207e-05
Jup	422.868	145.858	2.89917	Up in SZ	4.5974e-07
Cpxm2	927.212	320.309	2.8947	Up in SZ	2.63035e-05
Gpm6b	1134.49	393.231	2.88507	Up in SZ	3.45804e-06
Rab7b	423.506	146.937	2.88224	Up in SZ	1.16846e-06
Fabp4	257.201	89.2859	2.88065	Up in SZ	0.00404642
Pepd	792.559	276.23	2.8692	Up in SZ	3.67555e-05
Clec4a3	76.4572	26.6591	2.86796	Up in SZ	5.24348e-05
Cachd1	265.596	92.7963	2.86215	Up in SZ	8.17151e-06
Arl6ip5	1521.94	531.787	2.86192	Up in SZ	5.13477e-07
Plk2	238.798	83.5537	2.85802	Up in SZ	3.18854e-05
Snx10	108.96	38.1683	2.85472	Up in SZ	0.000141977
RGD1560248	306.766	107.631	2.85016	Up in SZ	6.88225e-06
Nav3	338.351	118.784	2.84847	Up in SZ	5.88884e-06
Htra1	2052.97	723.536	2.83746	Up in SZ	8.92196e-09
Slco2a1	444.796	156.81	2.83653	Up in SZ	0.000322416
Ttc9	209.482	73.8695	2.83583	Up in SZ	4.22565e-07
Mmp19	141.448	49.8919	2.8351	Up in SZ	3.06391e-05
Maf	634.071	223.813	2.83304	Up in SZ	8.58842e-08
Epha5	245.754	86.8815	2.8286	Up in SZ	1.88349e-05
Abcg1	320.027	113.196	2.82719	Up in SZ	1.32402e-06
Rgs18	94.5957	33.5308	2.82116	Up in SZ	0.00267929
Ptprv	883.254	313.148	2.82057	Up in SZ	4.89129e-07
Dll4	265.502	94.1584	2.81973	Up in SZ	5.91526e-05
Dock9	330.669	117.36	2.81757	Up in SZ	1.8326e-05
Glrx	616.285	218.846	2.81607	Up in SZ	5.26805e-06
Adamts4	260.104	92.4959	2.81206	Up in SZ	2.52807e-06
Fgl2	211.612	75.3246	2.80933	Up in SZ	4.34819e-06
S100a10	4537.32	1615.32	2.80891	Up in SZ	5.55911e-09
Rhoj	1883.04	671.292	2.80512	Up in SZ	2.47788e-06
LOC690012	74.6475	26.6377	2.80232	Up in SZ	0.000207625
Tmem184c	344.507	122.985	2.8012	Up in SZ	0.000104324
Mfng	199.54	71.417	2.79403	Up in SZ	6.33867e-06
Pi15	322.519	115.435	2.79394	Up in SZ	0.000346125
Mamdc2	860.556	308.156	2.79258	Up in SZ	1.77705e-05
Arl11	227.053	81.3236	2.79196	Up in SZ	1.85443e-06
Tlr4	270.801	97.0619	2.78999	Up in SZ	6.80318e-07
Ubash3b	136.563	48.9512	2.78977	Up in SZ	5.32636e-05
Nupr1	2059.35	738.329	2.7892	Up in SZ	2.00364e-05
Myl9	463.602	166.422	2.7857	Up in SZ	6.77328e-07
Gpihbp1	446.681	160.353	2.78561	Up in SZ	2.78476e-06
Sorcs2	426.003	153.032	2.78377	Up in SZ	1.07073e-06
Gja1	676.657	243.618	2.77754	Up in SZ	2.18076e-05
Emp1	3185.66	1148.29	2.77423	Up in SZ	3.98993e-07
Nr2f2	256.431	92.5039	2.77211	Up in SZ	3.44848e-06
Pdgfd	115.341	41.6299	2.77064	Up in SZ	1.63749e-06
LOC689800	67.8061	24.5045	2.76708	Up in SZ	7.67781e-06
Lmo2	242.47	87.7888	2.76196	Up in SZ	1.72332e-05
Pls3	1035.88	375.219	2.7607	Up in SZ	3.2154e-05
Gpr183	295.148	107.224	2.75265	Up in SZ	5.21499e-07
Lancl3	144.877	52.6676	2.75079	Up in SZ	4.35208e-05
Rasip1	239.457	87.0838	2.74973	Up in SZ	6.39169e-07
RGD1312026	686.426	249.766	2.74828	Up in SZ	4.54956e-08
Chrdl1	289.994	105.564	2.74709	Up in SZ	0.000200457
Ephx1	240.677	87.6974	2.74439	Up in SZ	7.41786e-05
Tnfrsf21	468.42	171.063	2.73828	Up in SZ	6.0411e-07
Lcp2	243.504	89.0532	2.73437	Up in SZ	0.000126679
Cdh11	1504.25	550.359	2.7332	Up in SZ	9.70765e-08
Ptprc	151.169	55.3505	2.73112	Up in SZ	0.000221017
Prex2	130.434	47.7886	2.7294	Up in SZ	1.53544e-05
Sema6d	269.474	98.8259	2.72676	Up in SZ	4.57758e-06
Arhgap28	125.887	46.3343	2.71693	Up in SZ	1.64e-05
Nckap1l	179.96	66.2686	2.71561	Up in SZ	0.000137732
Clec2g	343.797	126.702	2.71344	Up in SZ	0.000728939
Myh9	1270.24	468.734	2.70996	Up in SZ	8.9866e-06
Ralgds	563.784	208.357	2.70585	Up in SZ	6.61516e-06
Ntm	208.057	77.1392	2.69717	Up in SZ	0.000393203
Pqlc3	324.149	120.36	2.69317	Up in SZ	2.15369e-06
Abca1	348.085	129.51	2.68772	Up in SZ	4.69491e-06
Hdac7	380.78	141.98	2.68192	Up in SZ	1.60297e-06
Rbpms	398.263	148.804	2.67643	Up in SZ	3.299e-07
Slc25a6	1976.8	740.195	2.67065	Up in SZ	1.34813e-07
Rapgef5	104.975	39.3131	2.67023	Up in SZ	5.96947e-05
RGD1304694	711.828	266.803	2.66799	Up in SZ	5.24547e-06
Ar	193.834	72.6653	2.66749	Up in SZ	0.000155264
Plxdc1	172.027	64.5518	2.66495	Up in SZ	1.07195e-05
Hspb1	474.582	178.459	2.65934	Up in SZ	2.61972e-06
Ddah2	777.311	292.488	2.65759	Up in SZ	6.02249e-06
Rap1b	596.876	225.241	2.64995	Up in SZ	2.33128e-05
Slc37a2	303.718	114.642	2.64926	Up in SZ	0.000280662
Pnpla2	345.615	130.528	2.64781	Up in SZ	6.32404e-06
RT1-DMb	276.877	104.811	2.64167	Up in SZ	6.07473e-06
Myct1	103.071	39.1279	2.6342	Up in SZ	0.000176481
Ly6c	75.4152	28.6384	2.63336	Up in SZ	0.000972095
Ttyh3	1115.79	423.719	2.63328	Up in SZ	5.41097e-07
Gucy1b3	269.973	102.824	2.62558	Up in SZ	8.21204e-07
Gdf10	483.768	184.412	2.6233	Up in SZ	8.23702e-05
Lyve1	570.045	217.571	2.62004	Up in SZ	8.95049e-06
Twist1	753.059	287.448	2.61981	Up in SZ	7.81226e-07
Col4a2	757.937	289.898	2.61451	Up in SZ	1.99077e-06
Pltp	478.388	183.466	2.6075	Up in SZ	0.000278075
Adam9	564.967	216.84	2.60545	Up in SZ	6.24276e-07
Lrrc15	218.798	84.2078	2.59831	Up in SZ	2.36026e-06
Glud1	1430.42	551.865	2.59199	Up in SZ	4.54834e-06
Tnfrsf1b	363.856	140.507	2.58959	Up in SZ	2.06192e-06
Ttc7	362.148	139.861	2.58934	Up in SZ	9.24781e-06
Pde5a	189.665	73.2936	2.58774	Up in SZ	3.48888e-06
Lppr5	127.575	49.3045	2.58748	Up in SZ	1.36775e-05
Des	409.536	158.635	2.58163	Up in SZ	1.83759e-05
Pnp	1837.85	714.261	2.5731	Up in SZ	2.49047e-07
Sgcd	414.117	161.196	2.56903	Up in SZ	9.65864e-06
Cyth4	317.144	123.466	2.56867	Up in SZ	6.74552e-05
Mob3b	199.77	77.8269	2.56685	Up in SZ	1.08107e-06
Osr2	235.526	91.7873	2.566	Up in SZ	1.46557e-07
Olfml3	2403.17	941.135	2.55345	Up in SZ	6.33907e-08
Hivep2	813.467	318.626	2.55304	Up in SZ	5.26417e-07
Pdlim5	626.646	245.578	2.55172	Up in SZ	2.89957e-09
Cadm3	176.391	69.1868	2.54949	Up in SZ	3.78117e-06
Sp1	360.757	141.514	2.54927	Up in SZ	7.71449e-05
Steap3	348.737	137.153	2.54267	Up in SZ	3.57623e-06
Col12a1	6600.68	2596.99	2.54164	Up in SZ	2.70308e-07
Ptgs1	297.627	117.16	2.54035	Up in SZ	1.53804e-05
Cyp1b1	123.032	48.4855	2.53751	Up in SZ	9.24742e-05
Heyl	320.2	126.305	2.53514	Up in SZ	9.3251e-06
Tpm2	241.099	95.1064	2.53504	Up in SZ	1.78259e-05
Dclk1	307.199	121.25	2.53359	Up in SZ	5.23827e-05
Robo2	303.675	120.097	2.5286	Up in SZ	6.53215e-06
Bace2	237.855	94.092	2.52791	Up in SZ	2.48095e-06
Msr1	257.781	102.025	2.52663	Up in SZ	9.37072e-07
Tubb6	583.83	231.221	2.52499	Up in SZ	1.7136e-06
Loxl1	2718.46	1077.6	2.52271	Up in SZ	3.52317e-08
RGD1310444	563.607	223.438	2.52243	Up in SZ	3.44289e-06
Cyyr1	231.513	91.8401	2.52083	Up in SZ	9.87098e-06
Chn2	291.991	115.957	2.51809	Up in SZ	2.01702e-06
Mgll	280.923	111.646	2.51618	Up in SZ	1.96875e-06
Mustn1	297.902	118.401	2.51605	Up in SZ	3.52818e-06
Zeb1	552.562	220.429	2.50676	Up in SZ	5.83809e-07
Nrarp	345.268	137.815	2.5053	Up in SZ	2.14474e-06
Prelp	3663.67	1463.16	2.50393	Up in SZ	3.38994e-07
RGD1565947	150.267	60.0531	2.50223	Up in SZ	7.77511e-05
Klhl24	333.489	133.368	2.50052	Up in SZ	2.00312e-05
Pparg	117.517	47.0413	2.49817	Up in SZ	4.70312e-05
Vamp5	309.94	124.079	2.49792	Up in SZ	6.55205e-05
Prkcb	122.709	49.1577	2.49624	Up in SZ	0.000587594
Ptprg	604.09	243.653	2.4793	Up in SZ	5.37088e-08
Naaladl2	104.921	42.3962	2.47478	Up in SZ	3.37035e-05
Mecom	92.9564	37.6393	2.46966	Up in SZ	2.31519e-06
Ece1	666.669	270.183	2.46748	Up in SZ	9.26009e-06
Nfe2l2	470.874	191.107	2.46393	Up in SZ	2.80845e-05
Ifi47	158.479	64.3722	2.46192	Up in SZ	2.24443e-05
Tmem123	498.741	202.934	2.45765	Up in SZ	1.151e-05
Tbx2	319.464	130.287	2.452	Up in SZ	1.38372e-05
Hist2h2ab	1243.38	507.281	2.45106	Up in SZ	0.000137636
Upp1	177.278	72.4223	2.44783	Up in SZ	1.47698e-05
Mxra8	1722.07	704.019	2.44603	Up in SZ	3.95941e-07
Apobec1	127.453	52.1506	2.44394	Up in SZ	0.000108864
Itga4	86.3521	35.3545	2.44247	Up in SZ	0.000180932
Dagla	343.761	141.002	2.43799	Up in SZ	4.36334e-07
Emp3	1440.02	591.515	2.43443	Up in SZ	4.317e-07
Pde8a	197.148	81.001	2.4339	Up in SZ	6.22899e-05
Prtfdc1	524.721	215.812	2.43138	Up in SZ	1.14175e-05
Hist2h4	3138.64	1292.12	2.42909	Up in SZ	0.00291624
RGD1566296	876.012	361.2	2.42529	Up in SZ	3.54244e-06
Gas2	173.459	71.6236	2.42181	Up in SZ	2.19198e-07
Sema3e	202.327	83.6273	2.41939	Up in SZ	6.56341e-05
Adamtsl4	894.006	370.163	2.41518	Up in SZ	1.58132e-06
Tax1bp3	1047.97	434.295	2.41302	Up in SZ	9.03931e-07
Tppp	259.588	107.612	2.41227	Up in SZ	0.000147535
LOC691221	302.573	125.791	2.40535	Up in SZ	5.35082e-05
Chst3	383.794	159.795	2.40179	Up in SZ	5.73921e-05
Plxnd1	1073.98	448.137	2.39656	Up in SZ	8.22133e-06
Hsd3b7	469.315	195.893	2.39577	Up in SZ	2.7516e-06
Fcgr1a	152.109	63.6914	2.38822	Up in SZ	4.40681e-05
Ppap2a	2115.16	886.152	2.3869	Up in SZ	2.85915e-06
Cdo1	371.522	155.913	2.38287	Up in SZ	0.000920544
Mid1	270.788	113.74	2.38075	Up in SZ	3.89551e-05
Cald1	472.188	198.514	2.37861	Up in SZ	1.01525e-05
Psmb9	129.368	54.4376	2.37645	Up in SZ	0.00243036
C7	75.5049	31.7748	2.37625	Up in SZ	0.00104488
Il2rg	54.4695	22.9681	2.37153	Up in SZ	0.000378767
Col18a1	356.727	150.535	2.36972	Up in SZ	5.38866e-07
Adam10	231.376	97.7231	2.36767	Up in SZ	0.000228806
Tmem43	965.467	408.234	2.36498	Up in SZ	3.55227e-05
6-Sep	357.009	151.08	2.36304	Up in SZ	3.3877e-05
Cmtm3	927.478	392.902	2.36057	Up in SZ	2.91296e-06
Ccdc3	148.495	63.0102	2.3567	Up in SZ	0.000110709
Fcgr2a	293.972	124.811	2.35534	Up in SZ	1.86333e-06
Cfl1	2945	1253.94	2.34855	Up in SZ	4.53034e-07
Ppm1l	179.163	76.3376	2.34698	Up in SZ	1.70428e-05
Ifitm2	1222.1	520.737	2.3469	Up in SZ	9.99582e-08
RGD1562885	1008.82	430.098	2.34556	Up in SZ	0.000644812
Itgal	252.571	107.764	2.34374	Up in SZ	5.45677e-05
Lima1	562.062	240.173	2.34024	Up in SZ	4.80981e-06
Ophn1	234.475	100.533	2.33231	Up in SZ	6.37611e-05
Evi2a	110.358	47.3404	2.33116	Up in SZ	1.71878e-06
Tspan12	680.712	292.215	2.3295	Up in SZ	1.12241e-05
S100a6	453.357	195.016	2.32473	Up in SZ	0.000128378
Gpr4	275.281	118.5	2.32305	Up in SZ	7.82693e-05
Pitpnm2	474.853	204.762	2.31905	Up in SZ	1.26337e-05
LOC683430	132.834	57.3141	2.31765	Up in SZ	4.76788e-06
B4galt1	467.748	202.037	2.31517	Up in SZ	0.00119741
Ndp	260.16	112.579	2.31091	Up in SZ	5.55574e-06
Stk17b	331.027	143.268	2.31054	Up in SZ	4.58301e-05
Kcnj8	245.56	106.28	2.31051	Up in SZ	0.000103515
Tmod3	566.545	245.635	2.30645	Up in SZ	0.000130303
Adam12	633.008	274.52	2.30588	Up in SZ	6.55734e-06
Tnfrsf12a	472.406	204.986	2.30458	Up in SZ	1.98029e-06
Spon1	244.783	106.428	2.29998	Up in SZ	2.26835e-08
Parp14	84.3705	36.6937	2.29932	Up in SZ	3.58806e-05
Slc6a6	634.051	275.844	2.29859	Up in SZ	4.47268e-07
Hecw2	233.512	101.649	2.29723	Up in SZ	5.52149e-06
Vstm4	507.679	221.558	2.29141	Up in SZ	4.36999e-05
RT1-Da	150.849	65.8834	2.28963	Up in SZ	4.51877e-06
LOC100302372	746.256	326.232	2.2875	Up in SZ	0.00123865
Rab27a	133.984	58.6157	2.2858	Up in SZ	0.000534714
LOC100362836	220.309	96.3864	2.28568	Up in SZ	0.00137855
Acot9	209.445	91.6524	2.28521	Up in SZ	0.00012779
Ifi27	393.072	172.385	2.2802	Up in SZ	9.36975e-06
Gpr137b	275.517	121.066	2.27576	Up in SZ	3.28532e-06
Cgnl1	324.21	142.521	2.27482	Up in SZ	2.67849e-09
C1qtnf2	1064.04	467.836	2.27438	Up in SZ	4.42452e-05
Itgb4	252.124	110.904	2.27335	Up in SZ	2.80519e-06
Plk3	181.334	79.8186	2.27182	Up in SZ	1.82473e-06
Adcy1	251.433	110.686	2.27158	Up in SZ	2.70501e-05
Flnc	370.786	163.717	2.26479	Up in SZ	1.52969e-05
Csrp1	2364.47	1044.46	2.26382	Up in SZ	1.59595e-06
Etl4	121.11	53.5568	2.26134	Up in SZ	3.80375e-05
Lamc1	1141.48	505.117	2.25983	Up in SZ	1.38183e-05
Ostm1	453.449	200.781	2.25842	Up in SZ	2.25333e-05
Ccnjl	196.965	87.2586	2.25726	Up in SZ	4.77665e-05
Kazald1	380.784	168.82	2.25556	Up in SZ	8.10585e-06
Clec4a1	177.129	78.5971	2.25364	Up in SZ	3.62971e-05
Pcna	822.23	365.022	2.25255	Up in SZ	3.89978e-05
RT1-Ba	127.1	56.4688	2.25081	Up in SZ	8.81259e-06
Casc5	245.698	109.178	2.25045	Up in SZ	1.69586e-05
Lmo7	365.967	162.686	2.24952	Up in SZ	5.31214e-05
LOC100363276	291.952	129.846	2.24845	Up in SZ	1.22054e-05
Angptl4	193.317	86.0356	2.24694	Up in SZ	0.00221296
F3	278.897	124.125	2.2469	Up in SZ	0.00176441
Slc16a12	95.0174	42.2992	2.24632	Up in SZ	0.00012576
Slc48a1	605.673	270.39	2.24	Up in SZ	6.58592e-07
Gfra2	171.933	76.9434	2.23454	Up in SZ	2.93109e-06
Tec	85.1698	38.1336	2.23346	Up in SZ	2.84857e-05
Phlda3	717.284	321.249	2.23279	Up in SZ	2.52303e-06
Sncaip	66.7873	29.9472	2.23017	Up in SZ	5.02116e-06
Tmem229b	116.604	52.3128	2.22898	Up in SZ	0.000296777
Rab8b	372.351	167.338	2.22513	Up in SZ	0.000279261
Mt2A	2669.86	1200.13	2.22467	Up in SZ	0.000414968
Akap13	431.08	193.778	2.22461	Up in SZ	3.90954e-06
Gpd1	235.699	106.034	2.22286	Up in SZ	0.00126249
RGD1562655	178.719	80.5662	2.21829	Up in SZ	2.56691e-06
Rcan2	138.183	62.3311	2.21691	Up in SZ	6.33841e-05
Actg2	152.903	68.9797	2.21664	Up in SZ	5.2258e-06
Zfp36	402.976	181.84	2.2161	Up in SZ	2.75409e-05
Ptbp3	1823.89	823.64	2.21441	Up in SZ	3.13614e-06
Inpp5d	183.573	83.0472	2.21046	Up in SZ	0.000178331
Prkcdbp	1570.11	711.192	2.20772	Up in SZ	1.59333e-06
Scrn1	158.506	71.8641	2.20564	Up in SZ	4.64448e-05
Parvb	255.334	115.791	2.20513	Up in SZ	2.38367e-05
LOC685067	53.2276	24.173	2.20194	Up in SZ	4.79579e-05
RGD1310587	177.957	80.8198	2.20189	Up in SZ	5.30255e-05
Slc7a8	190.237	86.57	2.1975	Up in SZ	2.41899e-05
Tgfb1i1	703.963	320.44	2.19686	Up in SZ	3.07827e-06
Enpep	1021.3	464.97	2.19647	Up in SZ	0.000187108
Hist1h2bb	2579.14	1175.47	2.19417	Up in SZ	0.000809558
Slco3a1	274	124.988	2.1922	Up in SZ	1.5e-05
Rnf13	593.011	271.257	2.18616	Up in SZ	5.78192e-05
Cpa3	42.9999	19.6762	2.18537	Up in SZ	0.0017815
RGD1307119	171.856	78.7178	2.18319	Up in SZ	0.000246401
Sox4	414.016	189.837	2.1809	Up in SZ	2.88176e-05
Arl4a	154.998	71.2736	2.17469	Up in SZ	0.000115894
Txnip	2489.3	1145.57	2.17308	Up in SZ	3.06712e-05
Spi1	201.153	92.5921	2.17247	Up in SZ	0.000143563
Mmp15	602.117	277.34	2.17105	Up in SZ	4.09617e-05
Il10rb	675.957	311.375	2.17088	Up in SZ	6.10317e-06
Dbn1	672.863	310.273	2.16862	Up in SZ	4.22624e-06
Coro1a	204.561	94.3429	2.16828	Up in SZ	0.00123847
Cotl1	206.257	95.2202	2.16611	Up in SZ	3.33492e-05
Dcx	248.235	114.631	2.16551	Up in SZ	0.000273986
RGD1307722	499.244	230.674	2.16429	Up in SZ	1.22247e-05
Npl	214.631	99.2146	2.1633	Up in SZ	6.3354e-06
Fbxl7	340.928	158.077	2.15673	Up in SZ	1.54741e-05
Gas2l3	302.904	140.542	2.15526	Up in SZ	0.000153849
Rrm2	626.552	290.757	2.1549	Up in SZ	0.000165209
Pgm2l1	266.209	123.769	2.15086	Up in SZ	0.000469143
Phex	81.8393	38.0662	2.14992	Up in SZ	0.00532163
RGD1311422	220.951	102.91	2.14703	Up in SZ	3.66185e-05
Sgk1	943.509	439.66	2.14598	Up in SZ	1.04632e-06
Met	84.7404	39.4994	2.14536	Up in SZ	0.000211042
Hspb8	116.185	54.1649	2.14503	Up in SZ	0.00103931
Six1	180.186	84.0015	2.14503	Up in SZ	6.4583e-07
Fkbp7	956.242	446.056	2.14375	Up in SZ	2.9621e-06
Fzd6	296.132	138.31	2.14107	Up in SZ	0.000116649
Tmtc3	327.955	153.215	2.14049	Up in SZ	0.000151377
Cyb5r1	521.727	243.747	2.14045	Up in SZ	1.72362e-06
Kcne4	390.243	182.337	2.14023	Up in SZ	1.55073e-05
Plekhg1	207.289	96.9334	2.13846	Up in SZ	3.74765e-05
Lipa	253.152	118.393	2.13823	Up in SZ	2.67265e-05
Pde2a	209.086	97.9734	2.13412	Up in SZ	1.25581e-06
Myo10	426.838	200.023	2.13394	Up in SZ	1.07424e-05
Svep1	274.015	128.501	2.1324	Up in SZ	2.65491e-06
Lgals3bp	361.252	169.676	2.12908	Up in SZ	0.000113643
Dck	313.142	147.122	2.12844	Up in SZ	0.000637977
Hbegf	173.255	81.4133	2.12809	Up in SZ	1.04388e-05
Psma3	584.321	274.737	2.12683	Up in SZ	0.000104248
Hivep1	286.868	134.936	2.12596	Up in SZ	6.18439e-05
P2ry13	132.662	62.4434	2.12452	Up in SZ	6.31438e-05
Gnao1	206.502	97.2196	2.12408	Up in SZ	8.52127e-05
Osbpl3	166.324	78.4169	2.12102	Up in SZ	0.000974364
Phyhd1	192.919	91.0087	2.11979	Up in SZ	1.87075e-05
Hiatl1	802.243	379.16	2.11584	Up in SZ	0.000101423
Gprc5b	262.347	124.031	2.11516	Up in SZ	1.74045e-05
Ak3	523.571	247.647	2.11419	Up in SZ	1.21611e-05
Pdgfra	1279.82	605.761	2.11277	Up in SZ	2.77749e-06
Ptgis	492.334	233.101	2.11211	Up in SZ	2.64949e-05
Slc43a2	197.499	93.5167	2.11191	Up in SZ	1.81935e-05
Cldn1	107.072	50.7223	2.11094	Up in SZ	0.000230871
Pear1	596.745	283.289	2.10649	Up in SZ	0.000155499
Lrat	91.5378	43.5104	2.10382	Up in SZ	0.000195776
Cdk6	456.61	217.192	2.10233	Up in SZ	6.7081e-05
Flot2	213.696	101.654	2.10219	Up in SZ	2.38046e-06
Plp2	5231.47	2489.17	2.1017	Up in SZ	9.79851e-08
Cyth3	725.132	345.028	2.10166	Up in SZ	1.76924e-05
Timp1	2224.13	1058.77	2.1007	Up in SZ	3.11851e-05
Tmem204	263.811	125.683	2.09902	Up in SZ	0.000100053
Vwa5a	198.001	94.3616	2.09832	Up in SZ	7.5147e-05
Calml3	713.5	340.46	2.0957	Up in SZ	0.00172539
Prkx	201.098	96.0256	2.09422	Up in SZ	3.43756e-05
Junb	417.496	199.455	2.09319	Up in SZ	3.3886e-05
Wdr75	756.309	361.436	2.09251	Up in SZ	7.12012e-07
Hs3st1	467.357	223.455	2.0915	Up in SZ	1.62872e-06
Sptan1	820.394	392.381	2.09082	Up in SZ	4.51526e-06
RGD1309821	222.319	106.338	2.09068	Up in SZ	0.000152829
Sat1	264.395	126.463	2.09068	Up in SZ	8.20237e-06
Ppp1r16b	165.084	79.0027	2.08961	Up in SZ	4.62497e-05
Rbpj	206.458	98.8751	2.08807	Up in SZ	3.19313e-05
Rassf2	264.241	126.562	2.08783	Up in SZ	8.20955e-06
Klf13	496.422	238.11	2.08485	Up in SZ	5.62194e-06
Galntl1	270.1	129.579	2.08444	Up in SZ	0.000421406
Syt11	147.03	70.5531	2.08396	Up in SZ	6.86879e-06
Elovl5	1049.59	504.627	2.07992	Up in SZ	4.58191e-06
Mob1a	1150.28	553.246	2.07918	Up in SZ	6.137e-06
Mpeg1	162.598	78.2194	2.07874	Up in SZ	1.51494e-05
Arhgap24	248.531	119.562	2.07867	Up in SZ	0.000156909
Clic5	146.161	70.3208	2.07849	Up in SZ	7.30857e-06
Vipr2	129.903	62.5091	2.07814	Up in SZ	0.000751164
Gatm	249.128	119.936	2.07718	Up in SZ	1.47641e-05
Ms4a11	50.8569	24.4913	2.07653	Up in SZ	0.00142759
LOC100361076	1881.22	905.991	2.07643	Up in SZ	0.00510142
RGD1562378	1881.22	905.991	2.07643	Up in SZ	0.00510142
Pcp4l1	122.635	59.074	2.07595	Up in SZ	5.04088e-06
Elf1	455.896	219.828	2.07387	Up in SZ	0.000631728
Creb3l1	1935.48	933.399	2.0736	Up in SZ	4.24901e-05
Cd248	552.076	266.248	2.07354	Up in SZ	6.43907e-07
Osbp2	262.068	126.433	2.07278	Up in SZ	3.82761e-07
Tctn1	106.273	51.2775	2.0725	Up in SZ	6.44233e-05
Cmtm6	342.985	165.5	2.07241	Up in SZ	3.18817e-06
Sema3b	359.909	173.737	2.07158	Up in SZ	1.63511e-06
Ppp2r5a	648.674	313.199	2.07112	Up in SZ	0.000941357
Mylk	255.335	123.451	2.06831	Up in SZ	4.19506e-07
Tnfrsf11b	1459.82	706.15	2.06731	Up in SZ	2.39726e-05
Ror1	733.613	355.59	2.0631	Up in SZ	0.000160259
Ppp1r9b	730.324	354.019	2.06296	Up in SZ	1.32946e-05
Arhgef15	204.362	99.0948	2.06229	Up in SZ	1.4302e-06
Arf6	1770.91	858.752	2.06221	Up in SZ	7.89135e-07
Lrrc33	150.736	73.0966	2.06215	Up in SZ	5.39393e-05
Slc39a1	3669.96	1779.99	2.06185	Up in SZ	5.11561e-06
Nr4a2	334.236	162.144	2.06136	Up in SZ	4.14888e-05
Vim	10021.1	4865.09	2.05974	Up in SZ	6.93884e-08
Trim16	152.709	74.2154	2.05765	Up in SZ	1.35714e-05
Cd48	3022.39	1470.05	2.05597	Up in SZ	1.11931e-06
Fbxo32	117.576	57.2093	2.0552	Up in SZ	5.16846e-07
Sptbn1	1405.85	684.147	2.05488	Up in SZ	2.04595e-05
Casq2	107.484	52.3422	2.05349	Up in SZ	5.00563e-05
Ms4a7	103.768	50.5344	2.05341	Up in SZ	0.00127339
Rnf39	292.24	142.51	2.05066	Up in SZ	4.20539e-05
Mfhas1	291.516	142.347	2.04793	Up in SZ	3.25549e-06
Kpna2	847.832	414.05	2.04766	Up in SZ	0.000174571
Chst15	170.148	83.1621	2.04597	Up in SZ	2.088e-05
4-Sep	127.637	62.4206	2.04479	Up in SZ	4.61898e-07
Cd163	109.894	53.7689	2.04381	Up in SZ	7.16987e-05
RGD1563092	429.086	209.963	2.04363	Up in SZ	0.000876175
Gpr68	160.325	78.4677	2.04319	Up in SZ	0.000218857
Slc15a3	160.991	78.7965	2.04313	Up in SZ	9.23129e-06
Cdk19	310.491	152.121	2.04107	Up in SZ	3.7625e-05
RT1-N3	161.237	79.0171	2.04054	Up in SZ	1.67645e-06
Adamts5	128.747	63.1536	2.03862	Up in SZ	2.49465e-05
Rnf19b	362.344	177.869	2.03714	Up in SZ	3.46123e-05
Rhob	751.059	368.975	2.03553	Up in SZ	1.30273e-05
Kctd1	246.749	121.279	2.03456	Up in SZ	3.88207e-06
Ptgfrn	905.048	445.087	2.03341	Up in SZ	5.02137e-05
Bcl6b	176.395	86.8466	2.0311	Up in SZ	0.000152687
Anxa3	103.218	50.8696	2.02906	Up in SZ	7.25878e-05
Chst5	166.963	82.3466	2.02756	Up in SZ	0.00232419
Rac2	334.183	164.89	2.0267	Up in SZ	0.00957863
Lims1	1267.37	626.065	2.02433	Up in SZ	5.49533e-06
Ptpn12	778.976	385.104	2.02276	Up in SZ	1.84284e-06
Atf3	144.235	71.3596	2.02124	Up in SZ	2.84993e-05
Grina	732.75	363.034	2.0184	Up in SZ	9.03388e-06
Nfatc2	398.139	197.45	2.0164	Up in SZ	1.10294e-06
Gsto1	1920.81	952.985	2.01559	Up in SZ	2.02787e-07
Hmcn1	156.241	77.5166	2.01558	Up in SZ	0.000145265
Angptl2	4373.05	2169.77	2.01543	Up in SZ	6.47729e-06
Aig1	341.306	169.396	2.01484	Up in SZ	0.00014187
Sox17	177.06	87.8848	2.01469	Up in SZ	2.7395e-05
Frmd4b	434.241	215.669	2.01347	Up in SZ	0.000144576
Eln	671.859	333.86	2.0124	Up in SZ	4.71424e-05
Nfatc4	294.863	146.686	2.01016	Up in SZ	4.21871e-05
Lrrc8b	184.759	91.9243	2.00991	Up in SZ	0.000324083
Unc93b1	187.681	93.4213	2.00897	Up in SZ	0.000130136
Tyms	338.055	168.285	2.00883	Up in SZ	3.53601e-06
Lphn2	329.823	164.249	2.00807	Up in SZ	6.81081e-05
Ldhb	287.711	143.282	2.008	Up in SZ	1.04383e-06
Hist1h2ak	370.776	184.677	2.0077	Up in SZ	0.00324882
Tpm3	1941.02	967.071	2.00714	Up in SZ	1.22697e-06
Itga11	563.222	280.748	2.00614	Up in SZ	0.000141494
Gphn	321.271	160.26	2.00469	Up in SZ	1.14086e-05
Diaph2	59.8376	29.8499	2.00462	Up in SZ	4.48381e-06
Psme1	534.598	266.887	2.00308	Up in SZ	8.53951e-06
Fmo1	104.047	51.9727	2.00195	Up in SZ	0.000167291
Art3	76.7653	668.538	8.70884	Up in IDZ	1.09237e-10
Moxd1	171.155	1199.8	7.01001	Up in IDZ	8.963e-08
Efemp1	133.338	911.935	6.83928	Up in IDZ	7.88031e-10
Epyc	291.476	1964.37	6.73941	Up in IDZ	2.87529e-05
Ctxn3	120.34	795.985	6.61449	Up in IDZ	1.17583e-08
Rspo3	211.825	1344.15	6.34556	Up in IDZ	8.29021e-09
Cntn1	129.256	721.416	5.58128	Up in IDZ	1.26033e-07
Fam151a	86.7365	466.35	5.37662	Up in IDZ	4.82495e-09
Grem1	216.764	1100.46	5.07674	Up in IDZ	3.12548e-06
Bmp3	186.498	918.874	4.92703	Up in IDZ	1.26761e-06
Car12	128.803	624.854	4.85123	Up in IDZ	7.00714e-08
A2m	150.62	720.279	4.7821	Up in IDZ	2.72619e-07
Unc5c	269.092	1264.46	4.6989	Up in IDZ	1.99452e-07
LOC685203	156.483	716.445	4.57842	Up in IDZ	4.83959e-05
Sfrp1	189.349	853.089	4.50538	Up in IDZ	1.03731e-05
Ninj2	182.984	794.422	4.34146	Up in IDZ	1.27641e-05
Lrrn3	95.5279	403.698	4.22598	Up in IDZ	1.21637e-05
A1i3	102.025	416.25	4.07986	Up in IDZ	4.68205e-06
Fras1	60.5263	243.083	4.01616	Up in IDZ	9.33782e-09
Pla2g5	212.919	854.745	4.01442	Up in IDZ	3.41631e-07
Glt25d2	784.786	3038.88	3.87224	Up in IDZ	6.62594e-07
Shisa3	309.558	1196.02	3.86361	Up in IDZ	1.1456e-08
Pygl	178.099	668.954	3.75608	Up in IDZ	4.69852e-07
Flvcr2	91.3069	342.27	3.74857	Up in IDZ	3.45246e-08
Mir140	471.959	1766.01	3.74188	Up in IDZ	0.000136311
Tmeff1	195.084	720.191	3.69171	Up in IDZ	5.42217e-07
Mir196a	50.7413	186.906	3.68351	Up in IDZ	1.01048e-06
Smpd3	972.485	3475.97	3.57432	Up in IDZ	7.57364e-09
Ak4	682.486	2431.11	3.56211	Up in IDZ	3.61609e-06
Sfrp5	367.162	1301.65	3.54517	Up in IDZ	4.91017e-06
Mir3578	42.4082	149.801	3.53235	Up in IDZ	0.00106241
Angpt1	137.542	478.459	3.47862	Up in IDZ	1.72486e-05
Kctd4	262.693	909.116	3.46072	Up in IDZ	1.79777e-05
Mcoln2	106.705	367.478	3.44387	Up in IDZ	6.6539e-09
Pou3f3	437.679	1503.96	3.43623	Up in IDZ	2.88945e-08
Pcp4	1147.53	3929.76	3.42459	Up in IDZ	1.98037e-07
Fgfr3	564.952	1927.65	3.41212	Up in IDZ	1.91356e-08
Dkk1	83.2367	282.632	3.39552	Up in IDZ	0.000628019
Mir503	343.045	1160.87	3.38403	Up in IDZ	6.22228e-06
Enc1	140.243	474.425	3.38286	Up in IDZ	1.1814e-07
Mir322	139.182	463.908	3.33311	Up in IDZ	2.30178e-06
Ppp1r3b	250.285	831.545	3.32239	Up in IDZ	7.01753e-08
Pth1r	455.913	1503.31	3.29734	Up in IDZ	1.3608e-08
Pak3	129.147	417.74	3.23459	Up in IDZ	6.13651e-05
Magel2	183.407	588.753	3.21009	Up in IDZ	1.87998e-08
Mir410	187.273	600.118	3.20451	Up in IDZ	0.000167045
RGD1563284	87.3156	278.559	3.19025	Up in IDZ	5.38873e-07
Frzb	1596.2	5070.63	3.17673	Up in IDZ	4.75626e-07
Cmtm5	588.001	1866.64	3.17456	Up in IDZ	8.27419e-08
Satb1	193.527	612.896	3.16697	Up in IDZ	1.13673e-05
LOC314942	47.438	150.171	3.16563	Up in IDZ	1.20762e-06
Mir495	33.4418	105.278	3.14811	Up in IDZ	0.00194994
St6gal2	56.8562	178.026	3.13117	Up in IDZ	2.39292e-08
RGD1310110	225.417	695.133	3.08376	Up in IDZ	6.40448e-05
Alox12	64.2854	197.188	3.06738	Up in IDZ	6.22102e-07
Tspan7	204.987	624.728	3.04765	Up in IDZ	0.000166348
Sgms2	289.262	880.784	3.04492	Up in IDZ	7.11614e-06
Gramd2	217.061	659.71	3.03928	Up in IDZ	1.05442e-07
Usp53	216.622	657.528	3.03536	Up in IDZ	7.67944e-07
Mir351	266.63	809.204	3.03493	Up in IDZ	8.84813e-06
Mir3592	211.16	639.329	3.02771	Up in IDZ	0.00428834
Tnnt3	247.365	738.004	2.98347	Up in IDZ	2.79022e-07
Mir377	304.162	900.303	2.95996	Up in IDZ	0.00208977
Zfp385b	315.558	922.864	2.92454	Up in IDZ	1.94739e-06
Entpd6	171.143	497.41	2.90641	Up in IDZ	1.43373e-08
Reln	102.102	294.751	2.88683	Up in IDZ	6.92328e-06
Cxcl14	454.824	1308.23	2.87641	Up in IDZ	2.0871e-07
Aldoc	214.667	605.814	2.82211	Up in IDZ	7.06308e-07
Mir379	114.302	321.983	2.81695	Up in IDZ	0.00290773
Nrbp2	610.139	1705.76	2.7957	Up in IDZ	8.63722e-07
Mir544	31.4171	87.4616	2.78388	Up in IDZ	0.00570292
Mirlet7c-1	252.19	700.325	2.77698	Up in IDZ	1.4737e-05
Pcsk6	336.984	932.179	2.76623	Up in IDZ	3.35566e-06
Shisa4	499.303	1373.65	2.75114	Up in IDZ	1.1508e-08
Tmem200c	94.2776	256.951	2.72548	Up in IDZ	0.000662667
Tpd52l1	215.288	582.825	2.70719	Up in IDZ	2.66901e-05
Cdh10	33.0542	88.6378	2.68159	Up in IDZ	0.000153584
Gys1	289.286	773.65	2.67434	Up in IDZ	8.99388e-06
Krt8	50.7394	135.088	2.66238	Up in IDZ	1.49971e-05
RGD1311447	1134.65	3010.16	2.65297	Up in IDZ	6.61425e-07
Extl1	453.467	1202.61	2.65204	Up in IDZ	2.00907e-06
Mug2	50.3285	132.443	2.63156	Up in IDZ	4.3216e-05
Mir455	352.678	924.167	2.62045	Up in IDZ	2.704e-05
Sptlc3	294.37	769.547	2.61422	Up in IDZ	1.37765e-05
Gpt2	171.593	448.517	2.61385	Up in IDZ	3.51248e-07
Mir542	41.1565	107.455	2.6109	Up in IDZ	0.000334116
Hoxa5	277.029	721.686	2.60509	Up in IDZ	2.96901e-05
Hoxc5	77.3299	201.439	2.60493	Up in IDZ	5.60642e-06
Lrrn2	190.071	494.917	2.60385	Up in IDZ	4.42505e-06
Lphn3	290.189	754.163	2.59887	Up in IDZ	3.04754e-05
Me1	363.859	943.213	2.59223	Up in IDZ	3.1079e-05
Mir450a	64.6157	167.498	2.59222	Up in IDZ	3.93639e-05
Nim1	204.268	529.096	2.5902	Up in IDZ	2.23094e-05
Steap1	137.432	355.409	2.58607	Up in IDZ	0.000203379
Sox8	264.282	682.718	2.58329	Up in IDZ	5.84714e-07
Mir154	114.578	295.637	2.58022	Up in IDZ	0.00267631
Scin	286.566	732.927	2.55762	Up in IDZ	5.54466e-07
Igsf1	103.56	264.513	2.55419	Up in IDZ	5.5139e-06
Etnk2	64.6695	165.171	2.55408	Up in IDZ	0.000102453
Omd	1377.58	3516.68	2.55283	Up in IDZ	0.000766608
Smoc2	2468.77	6284.9	2.54575	Up in IDZ	4.41862e-07
Mir485	268.718	683.679	2.54422	Up in IDZ	7.01236e-05
Slc1a1	107.393	272.892	2.54106	Up in IDZ	1.97601e-06
Mir380	77.1574	195.983	2.54004	Up in IDZ	0.00852528
Ceacam10	30.3302	76.8208	2.53281	Up in IDZ	0.000135498
Nckap5	135.503	342.572	2.52815	Up in IDZ	3.40665e-06
Chst11	2613.02	6605.83	2.52805	Up in IDZ	3.25798e-07
Ncam1	375.273	945.922	2.52063	Up in IDZ	0.00016613
Asrgl1	182.895	460.556	2.51813	Up in IDZ	4.91682e-07
Gls	528.061	1329.62	2.51795	Up in IDZ	6.30843e-06
Mef2c	499.38	1256.68	2.51644	Up in IDZ	5.17355e-07
Mir300	50.9127	128.025	2.51459	Up in IDZ	0.004349
Hoxc8	71.5129	179.327	2.50761	Up in IDZ	2.31425e-06
Mycl1	99.621	249.577	2.50526	Up in IDZ	6.69226e-06
P4ha3	644.438	1613.19	2.50326	Up in IDZ	1.43277e-05
Cd24	798.822	1999.33	2.50283	Up in IDZ	1.80908e-06
Matn3	4023.54	10069.8	2.50275	Up in IDZ	9.89061e-07
Matn1	3178.21	7940.15	2.49838	Up in IDZ	4.45208e-06
Grip1	62.507	156.128	2.49777	Up in IDZ	2.00385e-07
Mir381	32.7453	81.7571	2.49676	Up in IDZ	0.00154425
Col9a2	1624.04	4053	2.4956	Up in IDZ	1.04326e-06
Fbxl2	132.99	331.447	2.49227	Up in IDZ	9.82302e-08
Tshr	73.0386	181.959	2.49127	Up in IDZ	5.30137e-06
Fgfr4	128.691	318.795	2.47722	Up in IDZ	4.63552e-07
Cdh8	109.518	270.64	2.4712	Up in IDZ	3.11679e-06
Cryab	172.147	421.531	2.44868	Up in IDZ	3.91005e-06
Rgs11	173.487	424.526	2.447	Up in IDZ	4.69349e-05
Vldlr	319.196	780.074	2.44387	Up in IDZ	0.000306563
Hoxa6	333.202	812.699	2.43906	Up in IDZ	2.8611e-06
Mdfi	638.591	1549.92	2.42709	Up in IDZ	9.42669e-09
Grid2	60.5201	146.624	2.42273	Up in IDZ	2.55935e-05
Prss53	200.962	484.68	2.4118	Up in IDZ	2.39136e-05
Stk39	431.727	1035.4	2.39827	Up in IDZ	1.56919e-06
C1ql4	81.8514	195.405	2.38732	Up in IDZ	4.56051e-06
Tiam1	122.042	288.637	2.36506	Up in IDZ	3.57283e-07
Mir134	313.755	740.687	2.36071	Up in IDZ	0.000730317
Hk2	209.474	494.075	2.35865	Up in IDZ	1.30863e-06
Adm2	87.0293	204.391	2.34853	Up in IDZ	1.19908e-05
Zbtb41	253.623	592.395	2.33573	Up in IDZ	4.93536e-05
Thrb	235.129	545.493	2.31997	Up in IDZ	3.52792e-07
Nrg3	55.3184	128.209	2.31765	Up in IDZ	7.27692e-06
Mfi2	683.206	1580.57	2.31347	Up in IDZ	3.75589e-05
Msi1	243.13	562.16	2.31218	Up in IDZ	2.14567e-06
Papss2	1070.18	2468.42	2.30656	Up in IDZ	1.04043e-05
Slc26a2	465.135	1067.77	2.29563	Up in IDZ	1.31578e-05
Mir433	135.296	310.568	2.29547	Up in IDZ	0.00045649
Cpne5	133.808	305.003	2.2794	Up in IDZ	9.38557e-06
LOC100361180	698.737	1589.22	2.27438	Up in IDZ	5.83506e-05
Il17b	160.693	364.632	2.26912	Up in IDZ	3.06067e-05
Sel1l3	59.3541	134.136	2.25993	Up in IDZ	5.21675e-05
LOC100360692	53.6197	120.915	2.25505	Up in IDZ	2.80053e-05
Vav3	92.3546	207.881	2.2509	Up in IDZ	1.75967e-06
Gstm7	203.908	458.556	2.24884	Up in IDZ	6.53607e-05
Mir412	67.6265	151.512	2.24043	Up in IDZ	0.00436229
Ppp1r1b	394.951	881.641	2.23228	Up in IDZ	3.16241e-06
Pgm1	255.076	568.909	2.23035	Up in IDZ	1.98135e-05
Hoxc9	83.1828	185.459	2.22954	Up in IDZ	8.99969e-07
Zrsr2	99.6441	222.068	2.22861	Up in IDZ	6.51682e-06
Rit2	77.6706	172.329	2.21872	Up in IDZ	9.70394e-07
Stard10	330.347	731.153	2.21329	Up in IDZ	1.40919e-05
Ddc	108.656	240.253	2.21115	Up in IDZ	1.02883e-06
Mir323	410.321	906.606	2.20949	Up in IDZ	0.00150107
Acpl2	239.027	528.017	2.20902	Up in IDZ	0.000399404
Asb4	122.433	270.221	2.2071	Up in IDZ	3.37924e-06
Flrt1	220.688	486.358	2.20383	Up in IDZ	2.32173e-07
Sucnr1	71.5376	157.467	2.20117	Up in IDZ	2.06397e-05
Scube3	213.205	469.181	2.2006	Up in IDZ	0.000585989
Cpxm1	987.615	2169.62	2.1968	Up in IDZ	6.69266e-06
Mir665	167.093	365.378	2.18667	Up in IDZ	0.000271205
Sobp	254.091	555.457	2.18606	Up in IDZ	1.29132e-07
LOC654482	268.097	585.917	2.18547	Up in IDZ	0.00036649
Acvr1b	213.987	466.97	2.18223	Up in IDZ	1.77873e-06
Duxbl	148.732	324.482	2.18165	Up in IDZ	1.43622e-05
Ppp1r3c	347.051	746.692	2.15154	Up in IDZ	8.08732e-05
Ppp1r1a	213.536	459.122	2.1501	Up in IDZ	1.16199e-06
Nid2	1515.16	3250.4	2.14523	Up in IDZ	3.30064e-06
Veph1	93.941	201.455	2.14448	Up in IDZ	9.9814e-06
Muc20	76.991	164.391	2.1352	Up in IDZ	0.000235873
Wnk1	233.808	496.701	2.12439	Up in IDZ	0.000132175
Mir3581	107.551	228.453	2.12415	Up in IDZ	0.00328372
Vegfa	549.617	1166.43	2.1223	Up in IDZ	0.000233788
Lrrc1	219.279	463.692	2.11462	Up in IDZ	0.00142924
Gria3	86.8797	183.363	2.11054	Up in IDZ	0.00202189
Hp	126.285	265.801	2.10477	Up in IDZ	0.000148448
Tsc22d4	533.824	1122.39	2.10252	Up in IDZ	7.81053e-06
LOC312831	313.307	657.811	2.09957	Up in IDZ	3.30527e-05
Wbscr17	203.935	426.305	2.0904	Up in IDZ	3.42671e-05
Sorcs3	109.017	227.185	2.08393	Up in IDZ	5.39846e-05
Sh3tc2	90.6187	188.81	2.08357	Up in IDZ	4.82793e-07
Gmpr	183.928	382.469	2.07945	Up in IDZ	1.07581e-05
Gpr37l1	104.447	217.177	2.07932	Up in IDZ	0.00012105
Nog	148.882	309.289	2.07742	Up in IDZ	0.000480389
Stc2	261.125	540.469	2.06977	Up in IDZ	0.000981852
Fam162a	1237.19	2558.97	2.06835	Up in IDZ	2.96846e-05
Mir99a	1632.23	3375.3	2.06793	Up in IDZ	1.18626e-06
LOC499602	104.463	215.502	2.06295	Up in IDZ	0.00154356
Cttnbp2	95.9571	197.682	2.06011	Up in IDZ	4.93686e-05
Ggct	101.832	209.608	2.05837	Up in IDZ	0.000518967
Tox	296.228	608.016	2.05253	Up in IDZ	1.70173e-05
Egln1	176.844	361.492	2.04413	Up in IDZ	0.00505838
Gale	613.7	1251.27	2.0389	Up in IDZ	2.92828e-08
Serpina3n	65.6466	133.769	2.03772	Up in IDZ	0.00649946
Galnt14	120.53	244.283	2.02675	Up in IDZ	7.72047e-06
Lrp8	398.101	805.165	2.02252	Up in IDZ	0.000142971
Gli2	300.335	607.43	2.02251	Up in IDZ	9.33549e-07
Slc2a1	852.991	1723.89	2.02099	Up in IDZ	0.000899538
Agbl3	88.3385	178.523	2.0209	Up in IDZ	2.79741e-05
tGap1	137.868	278.457	2.01973	Up in IDZ	0.000951704
Pdxp	173.619	349.909	2.01539	Up in IDZ	9.16755e-07
RGD1310039	58.3666	117.619	2.01518	Up in IDZ	1.27221e-05
Col11a2	1486.21	2994.14	2.01457	Up in IDZ	8.95206e-07
Rasa4	150.129	300.844	2.0039	Up in IDZ	7.47611e-06
Mboat2	113.54	227.089	2.00008	Up in IDZ	0.00529645
* SZ, superficial zone; IDZ, intermediate/deep zone.

## Sheet: Table S2
Zones	Name	Ratio	P-value	Regulated Genes
	Inhibition of Angiogenesis by TSP1	4/31 (13%)	0.000158489	CD47,GUCY1A3,CD36,MMP9
	Hepatic Fibrosis / Hepatic Stellate Cell Activation	7/133 (5%)	0.000169824	COL1A2,COL1A1,IGF1,MMP13,IGFBP5,SERPINE1,MMP9
	Atherosclerosis Signaling	6/111 (5%)	0.000354813	COL1A2,COL1A1,CD36,MMP13,MMP9,TNFRSF12A
	Axonal Guidance Signaling	11/406 (3%)	0.00074131	RAC2,GNG11,TUBB6,IGF1,ADAMTS1,ARHGEF15,
				MMP13,PRKCH,PLXND1,ABLIM1,MMP9
	ERK/MAPK Signaling	7/179 (4%)	0.000954993	ETS1,RAC2,DUSP1,DUSP6,PPM1L,HSPB1,ELF1
	Natural Killer Cell Signaling	5/93 (5%)	0.00144544	RAC2,TYROBP,FCER1G,PRKCH,INPP5D
	LXR/RXR Activation	5/107 (5%)	0.00229087	CD36,ABCG1,PLTP,MMP9,ABCA1
	Guanosine Nucleotides Degradation III	2/12 (17%)	0.00489779	GDA,PNP
	Xanthine and Xanthosine Salvage	1/1 (100%)	0.00891251	PNP
	Dendritic Cell Maturation	5/155 (3%)	0.00977237	B2M,COL1A2,COL1A1,TYROBP,FCER1G
	Aldosterone Signaling in Epithelial Cells	5/148 (3%)	0.00977237	DUSP1,SGK1,HSPB8,PRKCH,HSPB1
	Lipid Antigen Presentation by CD1	2/18 (11%)	0.00977237	B2M,FCER1G
	Purine Nucleotides Degradation II (Aerobic)	2/17 (12%)	0.00977237	GDA,PNP
	Putrescine Degradation III	2/17 (12%)	0.00977237	ALDH3A2,SAT1
	Phospholipase C Signaling	6/214 (3%)	0.01	TGM2,GNG11,ARHGEF15,FCER1G,PRKCH,MARCKS
	Fc Epsilon RI Signaling	4/102 (4%)	0.0131826	RAC2,FCER1G,PRKCH,INPP5D
	Polyamine Regulation in Colon Cancer	2/24 (8%)	0.0162181	PSME1,SAT1
	CCR5 Signaling in Macrophages	3/77 (4%)	0.0165959	GNG11,FCER1G,PRKCH
	Guanine and Guanosine Salvage I	1/2 (50%)	0.0177828	PNP
	Taurine Biosynthesis	1/2 (50%)	0.0177828	CDO1
	Adenine and Adenosine Salvage I	1/2 (50%)	0.0177828	PNP
	Intrinsic Prothrombin Activation Pathway	2/27 (7%)	0.0190546	COL1A2,COL1A1
	Breast Cancer Regulation by Stathmin1	5/179 (3%)	0.020893	GNG11,TUBB6,ARHGEF15,PPM1L,PRKCH
	Ephrin B Signaling	3/72 (4%)	0.0213796	RAC2,GNG11,CAP1
SZ and HZ	Leukocyte Extravasation Signaling	5/184 (3%)	0.0245471	RAC2,MMP13,PRKCH,MMP9,MSN
(51 pathways)	Phenylethylamine Degradation I	1/3 (33%)	0.0263027	ALDH3A2
	Ascorbate Recycling (Cytosolic)	1/3 (33%)	0.0263027	GLRX
	Glutathione Redox Reactions II	1/3 (33%)	0.0263027	GLRX
	Relaxin Signaling	4/137 (3%)	0.0275423	PDE8A,GNG11,GUCY1A3,MMP9
	Actin Cytoskeleton Signaling	5/199 (3%)	0.0281838	RAC2,F2R,TMSB10/TMSB4X,ARHGAP24,MSN
	Synaptic Long Term Depression	4/139 (3%)	0.0288403	IGF1,GUCY1A3,PPM1L,PRKCH
	Triacylglycerol Biosynthesis	2/31 (6%)	0.030903	PPAP2A,PPAP2B
	CTLA4 Signaling in Cytotoxic T Lymphocytes	3/80 (4%)	0.0323594	B2M,PPM1L,FCER1G
	Coagulation System	2/32 (6%)	0.0331131	F2R,SERPINE1
	Arsenate Detoxification I (Glutaredoxin)	1/4 (25%)	0.0354813	PNP
	Spermine and Spermidine Degradation I	1/4 (25%)	0.0354813	SAT1
	L-cysteine Degradation I	1/4 (25%)	0.0354813	CDO1
	Protein Kinase A Signaling	7/354 (2%)	0.0371535	PDE8A,GNG11,PTPRD,DUSP1,DUSP6,PRKCH,PTPN12
	Huntington's Disease Signaling	5/216 (2%)	0.0380189	TGM2,GNG11,IGF1,SGK1,PRKCH
	Virus Entry via Endocytic Pathways	3/83 (4%)	0.0380189	B2M,RAC2,PRKCH
	Granulocyte Adhesion and Diapedesis	4/146 (3%)	0.0398107	MMP13,MMP9,HSPB1,MSN
	Inhibition of Matrix Metalloproteases	2/36 (6%)	0.040738	MMP13,MMP9
	Fcγ Receptor-mediated Phagocytosis in Macrophages and Monocytes	3/87 (3%)	0.042658	RAC2,PRKCH,INPP5D
	SAPK/JNK Signaling	3/91 (3%)	0.042658	RAC2,GNG11,FCER1G
	Netrin Signaling	2/46 (4%)	0.042658	RAC2,ABLIM1
	Adenine and Adenosine Salvage III	1/5 (20%)	0.0436516	PNP
	Purine Ribonucleosides Degradation to Ribose-1-phosphate	1/5 (20%)	0.0436516	PNP
	Role of IL-17F in Allergic Inflammatory Airway Diseases	2/39 (5%)	0.0446684	IGF1,MMP13
	B Cell Receptor Signaling	4/155 (3%)	0.0467735	ETS1,RAC2,EGR1,INPP5D
	RhoGDI Signaling	4/166 (2%)	0.047863	GNG11,ARHGEF15,ARHGDIB,MSN
	Telomerase Signaling	3/93 (3%)	0.0489779	ETS1,PPM1L,ELF1
	Xanthine and Xanthosine Salvage	1/1 (100%)	0.00107152	PNP
	Guanine and Guanosine Salvage I	1/2 (50%)	0.00213796	PNP
	Taurine Biosynthesis	1/2 (50%)	0.00213796	CDO1
	Adenine and Adenosine Salvage I	1/2 (50%)	0.00213796	PNP
	Arsenate Detoxification I (Glutaredoxin)	1/4 (25%)	0.0042658	PNP
SZ and PZ	L-cysteine Degradation I	1/4 (25%)	0.0042658	CDO1
(13 pathways)	Adenine and Adenosine Salvage III	1/5 (20%)	0.00537032	PNP
	Purine Ribonucleosides Degradation to Ribose-1-phosphate	1/5 (20%)	0.00537032	PNP
	Guanosine Nucleotides Degradation III	1/12 (8%)	0.0128825	PNP
	Urate Biosynthesis/Inosine 5'-phosphate Degradation	1/13 (8%)	0.0138038	PNP
	Adenosine Nucleotides Degradation II	1/14 (7%)	0.0147911	PNP
	Purine Nucleotides Degradation II (Aerobic)	1/17 (6%)	0.018197	PNP
	Superpathway of Methionine Degradation	1/31 (3%)	0.0331131	CDO1
	Glutamate Receptor Signaling	3/59 (5%)	0.000870964	GLS,SLC1A1,GRIA3
	Role of Osteoblasts, Osteoclasts and Chondrocytes in Rheumatoid Arthritis	4/215 (2%)	0.0060256	FRZB,BMP3,SFRP5,SFRP1
	Asparagine Degradation I	1/2 (50%)	0.00691831	ASRGL1
	Glutamine Degradation I	1/2 (50%)	0.00691831	GLS
	Heparan Sulfate Biosynthesis (Late Stages)	2/43 (5%)	0.00977237	CHST11,EXTL1
	Heparan Sulfate Biosynthesis	2/50 (4%)	0.0131826	CHST11,EXTL1
	Glycogen Biosynthesis II (from UDP-D-Glucose)	1/5 (20%)	0.017378	GYS1
IDZ and RZ	Wnt/β-catenin Signaling	3/158 (2%)	0.0177828	FRZB,SFRP5,SFRP1
(16 pathways)	Basal Cell Carcinoma Signaling	2/66 (3%)	0.0213796	GLI2,BMP3
	BMP signaling pathway	2/74 (3%)	0.0263027	BMP3,GREM1
	Reelin Signaling in Neurons	2/75 (3%)	0.0275423	VLDLR,RELN
	Citrulline Biosynthesis	1/8 (13%)	0.0275423	GLS
	FXR/RXR Activation	2/78 (3%)	0.0301995	FGFR4,VLDLR
	TR/RXR Activation	2/82 (2%)	0.0316228	HP,ME1
	Superpathway of Citrulline Metabolism	1/14 (7%)	0.047863	GLS
	Fc Epsilon RI Signaling	2/102 (2%)	0.0489779	VAV3,PLA2G5
* SZ, superficial zone; IDZ, intermediate/deep zone; RZ, resting zone; PZ, proliferative zone; HZ, hypertrophic zone.

## Sheet: Table S3
Gene Symbol	Intermediate/Deep Zone Raw Signal	Resting Zone Raw Signal	Fold-Change		P-value
	(Upregulated genes: 116)	(Upregulated genes:96)
Prg4	1265.17	51.3934	24.6172	Up in IDZ	3.06901e-06
Fap	342.19	24.0663	14.2187	Up in IDZ	4.72543e-11
Gnas	803.403	121.052	6.63687	Up in IDZ	2.8301e-08
Cytl1	623.633	97.3858	6.40374	Up in IDZ	1.54879e-07
Postn	426.933	77.6202	5.50029	Up in IDZ	7.61058e-07
Kcnt2	222.95	43.8985	5.07877	Up in IDZ	3.78367e-09
Sorcs3	227.185	50.2224	4.52356	Up in IDZ	1.35554e-07
LOC314942	944.258	210.534	4.48502	Up in IDZ	4.04016e-05
Sim2	334.432	76.3685	4.37919	Up in IDZ	1.50539e-08
Col3a1	972.563	248.9	3.90745	Up in IDZ	5.53349e-07
Vcan	349.706	89.5508	3.9051	Up in IDZ	2.9914e-06
Rhoj	671.292	181.825	3.69197	Up in IDZ	3.33312e-07
Tbx5	194.412	52.9077	3.67455	Up in IDZ	0.000794137
Sulf2	1813.52	506.35	3.58157	Up in IDZ	1.1124e-06
Etv1	386.978	108.618	3.56274	Up in IDZ	7.37612e-07
Enpep	464.97	130.862	3.55311	Up in IDZ	4.3349e-06
Cfh	397.757	113.296	3.51078	Up in IDZ	1.10764e-05
Dpt	170.884	49.8874	3.42539	Up in IDZ	0.000318698
Fam151a	466.35	142.307	3.27706	Up in IDZ	1.02858e-07
Agtr2	367.151	113.07	3.24712	Up in IDZ	1.68258e-06
Fndc1	264.29	81.8165	3.23028	Up in IDZ	2.47638e-05
Wif1	328.151	102.101	3.21398	Up in IDZ	3.12937e-06
Tm4sf1	285.762	89.5152	3.19233	Up in IDZ	9.63078e-09
B3galt1	282.768	89.9094	3.14503	Up in IDZ	4.48141e-07
Nrp2	1028.07	327.687	3.13735	Up in IDZ	1.94868e-07
Igfbp5	736.657	234.946	3.13544	Up in IDZ	2.14461e-07
Cxcl14	1308.23	420.079	3.11432	Up in IDZ	1.11351e-07
Htra1	723.536	233.781	3.09493	Up in IDZ	4.40099e-09
Deptor	408.324	134.401	3.0381	Up in IDZ	2.35e-06
Dlx5	320.948	108.573	2.95608	Up in IDZ	1.69624e-07
Clstn2	197.137	67.4963	2.9207	Up in IDZ	0.00098161
Cdh11	550.359	188.493	2.91978	Up in IDZ	5.577e-08
Tshr	181.959	62.7198	2.90114	Up in IDZ	1.4597e-06
LOC100302372	326.232	112.474	2.90051	Up in IDZ	0.000213476
Enpp2	672.881	233.27	2.88455	Up in IDZ	1.09225e-05
Sod3	1414.5	492.311	2.87318	Up in IDZ	5.79386e-08
Slc27a6	232.952	81.3304	2.86426	Up in IDZ	2.75607e-05
Col8a1	280.827	98.2816	2.85738	Up in IDZ	2.80554e-06
Prrx1	1226.9	430.64	2.84901	Up in IDZ	1.69357e-08
Ltbp1	979.368	344.707	2.84116	Up in IDZ	1.37831e-06
Mfap4	1030.26	363.621	2.83329	Up in IDZ	1.33661e-09
Barx1	916.025	324.867	2.81969	Up in IDZ	8.73784e-06
Igfbp7	1404	500.076	2.80756	Up in IDZ	1.08811e-07
Pdzrn4	197.957	71.2043	2.78012	Up in IDZ	1.49665e-07
Lgr6	242.331	87.5225	2.76878	Up in IDZ	2.74287e-05
Ptprg	243.653	89.3212	2.72783	Up in IDZ	2.23651e-08
Calml3	340.46	124.897	2.72592	Up in IDZ	0.000212485
Olfml2b	295.198	108.4	2.72324	Up in IDZ	4.02991e-05
Loxl1	1077.6	395.954	2.72154	Up in IDZ	1.76463e-08
Wisp1	597.22	219.918	2.71565	Up in IDZ	4.11178e-07
Steap1	355.409	133.651	2.65924	Up in IDZ	0.000164197
Nrg3	128.209	48.25	2.65717	Up in IDZ	2.08065e-06
Grem1	1100.46	418.284	2.63088	Up in IDZ	0.000190163
Epas1	754.675	289.198	2.60954	Up in IDZ	3.0549e-06
RGD1311575	449.955	174.144	2.58381	Up in IDZ	4.96698e-08
Apoe	1062.53	414.58	2.56289	Up in IDZ	2.08547e-05
Tle1	406.238	158.528	2.56258	Up in IDZ	3.79797e-06
Ltbp4	287.138	112.692	2.548	Up in IDZ	1.38884e-05
Fat4	765.429	301.5	2.53873	Up in IDZ	3.7561e-06
Pi15	115.435	46.1204	2.5029	Up in IDZ	0.000763421
Lrrc17	544.262	217.892	2.49785	Up in IDZ	3.54485e-06
Nfasc	219.122	88.2477	2.48303	Up in IDZ	1.00105e-07
Col12a1	2596.99	1046.26	2.48217	Up in IDZ	3.37266e-07
Gpm6b	393.231	158.67	2.4783	Up in IDZ	1.23551e-05
Sulf1	330.092	133.346	2.47545	Up in IDZ	3.12381e-06
Ppap2b	468.693	190.778	2.45674	Up in IDZ	1.69689e-06
Fzd4	226.039	92.3538	2.44754	Up in IDZ	6.20211e-05
Bmp5	94.4193	38.8112	2.43278	Up in IDZ	2.88362e-05
Zfp385c	477.097	199.705	2.38901	Up in IDZ	1.49329e-06
Angptl1	895.898	384.75	2.32852	Up in IDZ	9.29489e-06
Cacng7	293.114	126.791	2.31179	Up in IDZ	4.3824e-06
Sema3a	153.729	66.5473	2.31009	Up in IDZ	2.70604e-05
Samd9l	70.5456	30.8941	2.28347	Up in IDZ	3.85759e-05
Runx1	929.749	408.063	2.27845	Up in IDZ	7.82674e-06
Foxp1	403.236	177.261	2.27482	Up in IDZ	2.13798e-05
Lsamp	534.443	236.679	2.2581	Up in IDZ	0.000187664
Nim1	529.096	235.529	2.24641	Up in IDZ	7.9383e-05
Igf1	211.246	94.3789	2.23827	Up in IDZ	0.00234546
Col14a1	1595.54	718.564	2.22048	Up in IDZ	2.20503e-09
Ar	72.6653	32.973	2.20378	Up in IDZ	0.000730285
Slc39a8	446.849	203.95	2.19098	Up in IDZ	0.000159093
Ankh	477.149	217.821	2.19055	Up in IDZ	0.000230982
Serpinf1	463.355	211.538	2.1904	Up in IDZ	0.000791697
Gabra2	93.7499	42.8597	2.18737	Up in IDZ	1.3547e-05
Ano1	335.626	153.456	2.18711	Up in IDZ	1.51018e-05
Mmp3	109.65	50.2998	2.17993	Up in IDZ	0.00061391
Pear1	283.289	130.062	2.17811	Up in IDZ	0.00011185
A2m	720.279	332.296	2.16758	Up in IDZ	8.88981e-05
C1qtnf2	467.836	217.538	2.15059	Up in IDZ	7.6432e-05
Nfib	1674.13	785.402	2.13156	Up in IDZ	9.19492e-08
Igsf1	264.513	124.633	2.12233	Up in IDZ	3.26854e-05
Ston2	247.38	116.65	2.1207	Up in IDZ	5.9171e-06
Ptgds	266.645	125.893	2.11803	Up in IDZ	2.38885e-06
Gstm2	156.99	74.4474	2.10873	Up in IDZ	0.000748786
Fjx1	214.249	101.775	2.10514	Up in IDZ	0.000230129
Rit2	172.329	82.1841	2.09687	Up in IDZ	1.80693e-06
St6galnac2	182.38	87.3746	2.08733	Up in IDZ	0.000966506
Greb1l	184.924	88.9594	2.07875	Up in IDZ	0.000105643
Mir487b	170.494	82.0523	2.07787	Up in IDZ	0.00114289
Spry2	188.95	91.0098	2.07614	Up in IDZ	1.9505e-06
Sucnr1	157.467	76.0887	2.06952	Up in IDZ	3.93583e-05
Hs6st2	253.855	123.104	2.06212	Up in IDZ	1.51863e-05
Man1a1	236.672	114.958	2.05878	Up in IDZ	3.61698e-05
B3gnt9	1065.59	518.253	2.05617	Up in IDZ	1.68808e-05
Cpxm1	2169.62	1055.87	2.05477	Up in IDZ	1.38056e-05
Cdh13	223.048	108.581	2.05421	Up in IDZ	0.000341893
Ghr	1065.32	520.481	2.04684	Up in IDZ	1.24387e-05
Fat3	271.147	132.574	2.04525	Up in IDZ	0.000149941
Fam198a	1334.86	652.911	2.04445	Up in IDZ	8.90065e-06
Cntn2	150.428	73.5941	2.04402	Up in IDZ	0.000216346
Nov	652.022	320.309	2.03561	Up in IDZ	0.000593265
Ptx3	127.785	62.9191	2.03095	Up in IDZ	2.62329e-05
Mir485	683.679	338.403	2.02031	Up in IDZ	0.000562905
Pof1b	57.7639	28.6118	2.01888	Up in IDZ	0.00153332
Fbln7	2814.62	1401.25	2.00865	Up in IDZ	9.64437e-05
Prkg1	427.199	213.011	2.00552	Up in IDZ	0.000124113
Hhip	91.5498	1194.53	13.0479	Up in RZ	9.12844e-10
LOC680415	144.7	1085.09	7.49882	Up in RZ	4.87198e-08
F13a1	244.408	1730.02	7.07838	Up in RZ	1.74327e-06
Tnni2	361.251	2433.05	6.73511	Up in RZ	1.18338e-07
Ntn1	211.253	1333.64	6.31303	Up in RZ	2.27494e-08
Car8	83.2259	469.694	5.64362	Up in RZ	1.24095e-08
Casq1	64.1612	339.876	5.29721	Up in RZ	6.24439e-08
Fa2h	51.2282	270.182	5.2741	Up in RZ	3.36599e-07
Slc40a1	319.033	1582.57	4.96043	Up in RZ	1.9845e-08
Cadm2	147.952	719.825	4.86525	Up in RZ	3.43679e-08
Mfap3l	89.5968	426.688	4.76232	Up in RZ	2.66862e-06
Il17b	364.632	1675.73	4.59571	Up in RZ	1.7117e-07
Bmp7	277.111	1188.32	4.28825	Up in RZ	4.15149e-06
Serpine2	380.37	1575.86	4.14298	Up in RZ	4.12772e-07
Kcnip1	66.0394	272.347	4.124	Up in RZ	1.07041e-06
Cpa6	52.9348	194.532	3.67493	Up in RZ	1.09101e-08
Nptx1	131.282	466.512	3.55352	Up in RZ	3.93058e-06
Sfrp5	1301.65	4615.27	3.54571	Up in RZ	4.90527e-06
Cxcr4	139.622	491.212	3.51817	Up in RZ	6.36116e-08
Bai1	184.163	636.767	3.45762	Up in RZ	3.40587e-06
Sel1l3	134.136	460.123	3.43027	Up in RZ	1.80896e-06
Mug1	107.465	362.142	3.36989	Up in RZ	0.000302244
Prelp	1463.16	4830.64	3.30149	Up in RZ	3.44346e-08
Slc6a12	76.3666	248.701	3.25668	Up in RZ	1.04944e-08
Rassf4	68.6071	217.882	3.1758	Up in RZ	4.69982e-05
Car5b	95.5579	298.844	3.12735	Up in RZ	2.89182e-06
Enpp5	70.962	221.421	3.12027	Up in RZ	5.83073e-07
Rhbdl2	53.7019	163.811	3.05037	Up in RZ	4.05451e-07
Alpl	417.185	1258.05	3.01554	Up in RZ	2.87523e-08
Etnk2	207.406	616.616	2.97298	Up in RZ	9.6153e-05
Ccne1	122.999	365.355	2.97038	Up in RZ	2.18437e-05
Prkar2b	114.946	329.771	2.86892	Up in RZ	7.4768e-05
Pla2g4a	222.41	632.769	2.84507	Up in RZ	6.82046e-06
Pde8a	81.001	227.093	2.80358	Up in RZ	1.94788e-05
Panx3	89.9027	245.647	2.73236	Up in RZ	0.00163594
Bmp3	918.874	2490.16	2.70999	Up in RZ	5.83045e-05
Ccnd1	243.527	659.895	2.70973	Up in RZ	1.09233e-06
Chrdl1	105.564	284.345	2.69357	Up in RZ	0.000231556
Slc44a2	324.218	859.194	2.65006	Up in RZ	4.16324e-07
Ldb2	95.0191	249.552	2.62633	Up in RZ	9.2205e-06
Pttg1	164.656	431.342	2.61965	Up in RZ	7.28684e-05
Apbb1ip	34.2875	89.6025	2.61327	Up in RZ	5.35006e-05
Socs2	88.1651	229.262	2.60038	Up in RZ	1.44236e-05
Lingo3	118.821	306.922	2.58307	Up in RZ	1.34031e-05
Arhgap8	163.159	417.901	2.56131	Up in RZ	1.85809e-05
Cpm	376.218	960.194	2.55222	Up in RZ	5.2074e-05
Cntn1	721.416	1819.53	2.52221	Up in RZ	2.28462e-05
Rrm2	290.757	725.586	2.49551	Up in RZ	4.34441e-05
Frs2	704.982	1734.59	2.46051	Up in RZ	1.08104e-05
Scn1b	258.763	634.832	2.45334	Up in RZ	1.69485e-07
Thsd7a	141.91	344.854	2.43008	Up in RZ	3.40568e-06
Pla2r1	49.7529	119.45	2.40087	Up in RZ	1.10972e-06
Cdh6	54.3944	128.893	2.36959	Up in RZ	2.08405e-06
Runx2	327.042	774.29	2.36755	Up in RZ	4.54733e-09
Shox2	411.403	965.423	2.34666	Up in RZ	1.29092e-05
Bcl6	213.308	499.229	2.34042	Up in RZ	0.000175893
Rbp4	838.126	1955.5	2.33316	Up in RZ	1.64064e-05
RGD1306556	66.6346	155.136	2.32816	Up in RZ	7.57838e-06
Lef1	309.048	719.366	2.32769	Up in RZ	3.09289e-06
Ptch1	934.074	2159.23	2.31163	Up in RZ	3.3625e-08
Prkg2	48.4196	111.848	2.30996	Up in RZ	4.02799e-07
Lsp1	313.57	722.606	2.30445	Up in RZ	7.31184e-05
Mycl1	249.577	570.446	2.28565	Up in RZ	1.57703e-05
Tmeff1	720.191	1644.23	2.28307	Up in RZ	2.44039e-05
Bmper	87.9603	200.805	2.2829	Up in RZ	3.20464e-05
Bhlhe41	644.69	1459.47	2.26381	Up in RZ	8.6177e-07
Mag	112.531	253.143	2.24954	Up in RZ	3.20442e-05
Kcna5	147.557	331.378	2.24576	Up in RZ	1.61176e-06
Alcam	139.705	312.406	2.23618	Up in RZ	0.000829532
Cnksr2	96.8473	216.453	2.23499	Up in RZ	0.000117935
Gabra4	44.2761	98.3636	2.2216	Up in RZ	0.000159567
Pawr	68.0954	149.807	2.19995	Up in RZ	5.16806e-06
Tnfrsf21	171.063	375.994	2.19799	Up in RZ	4.7998e-06
Cdc20	159.718	348.297	2.18069	Up in RZ	0.000678453
Sox8	682.718	1474.64	2.15998	Up in RZ	3.41464e-06
Prtg	135.875	290.001	2.13432	Up in RZ	1.61769e-08
Lgi3	72.9093	155.596	2.13411	Up in RZ	9.57044e-06
Cnih2	366.189	775.934	2.11894	Up in RZ	8.89112e-07
Nrxn1	46.1583	97.176	2.10528	Up in RZ	1.43499e-06
Lrrn2	494.917	1041.62	2.10461	Up in RZ	3.39852e-05
Kank4	74.0731	155.185	2.09502	Up in RZ	7.63524e-06
Ppap2a	886.152	1850.31	2.08804	Up in RZ	1.13297e-05
Casp7	195.338	407.709	2.08719	Up in RZ	0.000202397
Pcna	365.022	759.948	2.08192	Up in RZ	8.59896e-05
Pltp	183.466	380.491	2.0739	Up in RZ	0.00179069
Syt17	108.884	225.038	2.06677	Up in RZ	1.82922e-05
Tanc1	156.654	323.657	2.06606	Up in RZ	3.48739e-07
Thy1	530.934	1094.93	2.06226	Up in RZ	1.37058e-06
Dach2	38.1592	78.6297	2.06057	Up in RZ	5.87797e-06
Ccnb1	147.202	302.021	2.05175	Up in RZ	0.00135503
Itih3	129.139	263.816	2.04288	Up in RZ	0.000232989
Rab3ip	86.009	175.604	2.04169	Up in RZ	4.01119e-05
Irak2	267.651	544.307	2.03365	Up in RZ	5.9247e-06
LOC500567	69.7086	140.088	2.00962	Up in RZ	0.000222326
Plk1	195.799	392.575	2.00499	Up in RZ	0.000194163
Vgll3	100.016	200.518	2.00485	Up in RZ	1.97066e-05
* IDZ, intermediate/deep zone; RZ, resting zone.

## Sheet: Table S4
Zone	Name	Ratio	P-value	Regulated Genes
	Role of Osteoblasts, Osteoclasts and Chondrocytes in Rheumatoid Arthritis	6/215 (3%)	0.00380189	WIF1,FZD4,IGF1,MMP3,DLX5,BMP5
	IGF-1 Signaling	4/97 (4%)	0.00467735	NOV,IGF1,IGFBP5,IGFBP7
	Growth Hormone Signaling	3/67 (4%)	0.0114815	GHR,IGF1,A2M
	Hepatic Fibrosis / Hepatic Stellate Cell Activation	4/133 (3%)	0.0141254	IGF1,IGFBP5,A2M,COL3A1
Up in IDZ	LPS/IL-1 Mediated Inhibition of RXR Function	5/214 (2%)	0.0147911	GSTM1,APOE,SLC27A6,HS6ST2,SOD3
(11 pathways)	Factors Promoting Cardiogenesis in Vertebrates	3/88 (3%)	0.0229087	TBX5,FZD4,BMP5
	Oncostatin M Signaling	2/33 (6%)	0.0229087	EPAS1,MMP3
	Inhibition of Matrix Metalloproteases	2/36 (6%)	0.0269153	MMP3,A2M
	Atherosclerosis Signaling	3/111 (3%)	0.0389045	APOE,MMP3,COL3A1
	Superoxide Radicals Degradation	1/6 (17%)	0.0416869	SOD3
	Semaphorin Signaling in Neurons	2/46 (4%)	0.042658	SEMA3A,RHOJ
	GADD45 Signaling	4/19 (21%)	2.81838e-06	PCNA,CCNE1,CCND1,CCNB1
	Sonic Hedgehog Signaling	4/25 (16%)	1.41254e-05	PRKAR2B,PTCH1,HHIP,CCNB1
	Basal Cell Carcinoma Signaling	5/66 (8%)	4.46684e-05	BMP3,PTCH1,LEF1,BMP7,HHIP
	Mitotic Roles of Polo-Like Kinase	4/61 (7%)	0.000467735	CDC20,PTTG1,PLK1,CCNB1
	Axonal Guidance Signaling	9/406 (2%)	0.00057544	PRKAR2B,LOC680415,MAG,CXCR4,BMP3,PTCH1,
				BMP7,HHIP,NTN1
	Molecular Mechanisms of Cancer	8/330 (2%)	0.00057544	CCNE1,PRKAR2B,BMP3,PTCH1,LEF1,BMP7,
				CCND1,CASP7
	BMP signaling pathway	4/74 (5%)	0.000933254	PRKAR2B,RUNX2,BMP3,BMP7
	p53 Signaling	4/82 (5%)	0.00151356	PCNA,BAI1,CCND1,SERPINE2
	Role of Osteoblasts, Osteoclasts and Chondrocytes in Rheumatoid Arthritis	6/215 (3%)	0.00165959	RUNX2,BMP3,SFRP5,LEF1,BMP7,ALPL
	Factors Promoting Cardiogenesis in Vertebrates	4/88 (5%)	0.0017378	CCNE1,BMP3,LEF1,BMP7
	Atherosclerosis Signaling	4/111 (4%)	0.00371535	PLA2G4A,CXCR4,PLA2R1,RBP4
	Sperm Motility	4/112 (4%)	0.00389045	PLA2G4A,PRKAR2B,PLA2R1,PRKG2
	DNA damage-induced 14-3-3σ Signaling	2/19 (11%)	0.00512861	CCNE1,CCNB1
	Estrogen-mediated S-phase Entry	2/24 (8%)	0.00707946	CCNE1,CCND1
	Cyclins and Cell Cycle Regulation	3/75 (4%)	0.00870964	CCNE1,CCND1,CCNB1
	Prostate Cancer Signaling	3/85 (4%)	0.011749	CCNE1,LEF1,CCND1
Up in RZ	Cell Cycle Regulation by BTG Family Proteins	2/32 (6%)	0.0151356	CCNE1,CCND1
(36 pathways)	Wnt/β-catenin Signaling	4/158 (3%)	0.0154882	SFRP5,LEF1,SOX8,CCND1
	Endothelin-1 Signaling	4/159 (3%)	0.0158489	PLA2G4A,CASQ1,PLA2R1,CASP7
	Notch Signaling	2/36 (6%)	0.0190546	CNTN1,MAG
	Protein Kinase A Signaling	6/354 (2%)	0.0190546	PDE8A,PRKAR2B,TNNI2,PTCH1,LEF1,NTN1
	Netrin Signaling	2/46 (4%)	0.020893	PRKAR2B,NTN1
	Thyroid Cancer Signaling	2/40 (5%)	0.0229087	LEF1,CCND1
	Cell Cycle: G2/M DNA Damage Checkpoint Regulation	2/41 (5%)	0.0251189	PLK1,CCNB1
	GABA Receptor Signaling	2/45 (4%)	0.0301995	GABRA4,SLC6A12
	Role of CHK Proteins in Cell Cycle Checkpoint Control	2/51 (4%)	0.0363078	PCNA,PLK1
	Phospholipases	2/51 (4%)	0.0380189	PLA2G4A,PLA2R1
	Ovarian Cancer Signaling	3/126 (2%)	0.0389045	PRKAR2B,LEF1,CCND1
	Endometrial Cancer Signaling	2/53 (4%)	0.0389045	LEF1,CCND1
	Regulation of Cellular Mechanics by Calpain Protease	2/60 (3%)	0.0389045	CCNE1,CCND1
	Human Embryonic Stem Cell Pluripotency	3/137 (2%)	0.040738	BMP3,LEF1,BMP7
	Death Receptor Signaling	2/58 (3%)	0.0416869	TNFRSF21,CASP7
	Eicosanoid Signaling	2/55 (4%)	0.0436516	PLA2G4A,PLA2R1
	Synaptic Long Term Depression	3/139 (2%)	0.0436516	PLA2G4A,PLA2R1,PRKG2
	Cell Cycle: G1/S Checkpoint Regulation	2/58 (3%)	0.0446684	CCNE1,CCND1
	Phosphatidylethanolamine Biosynthesis II	1/8 (13%)	0.0467735	Etnk2
* IDZ, intermediate/deep zone; RZ, resting zone.
